# Supplementary material for: Integrating image-based phenotyping and GWAS to map resistance to spittlebug nymphs in interspecific Urochloa grasses
Source: G3 (Bethesda). 2026 Apr 27;16(6):jkag101. doi: 10.1093/g3journal/jkag101 (PMC13232496; doi:10.1093/g3journal/jkag101)
Supplement: jkag101_Supplementary_Data [file jkag101_supplementary_data.zip]

Archive with 6 entries (6 files):
- Supplemental_Figure_S1_G3-2026-406667.pdf
- Supplementary_table_S1_G3-2026-406667.xlsx
- Supplementary_table_S2_G3-2026-406667.docx
- Supplementary_table_S3_G3-2026-406667.xlsx
- Supplementary_table_S4_G3-2026-406667.docx
- Supplementary_table_S5_G3-2026-406667.docx
