# Supplementary material for: Integrating image-based phenotyping and GWAS to map resistance to spittlebug nymphs in interspecific Urochloa grasses
Source: G3 (Bethesda). 2026 Apr 27;16(6):jkag101. doi: 10.1093/g3journal/jkag101 (PMC13232496; doi:10.1093/g3journal/jkag101)
Supplement: jkag101_Supplementary_Data [file jkag101_supplementary_data.zip › Supplementary_table_S1_G3-2026-406667.xlsx]

## Sheet: filtered_2br15b_all_predictions
genotype	RawMean_yi_imagej	BLUE_yi_imagej	BLUP_yi_imagej	BLUE_pyi_imagej	BLUP_pyi_imagej	RawMean_area_yellow_canopeo	BLUE_area_yellow_canopeo	BLUP_area_yellow_canopeo	RawMean_area_necrotic_canopeo	BLUE_area_necrotic_canopeo	BLUP_area_necrotic_canopeo	RawMean_plant_damage_canopeo	BLUE_plant_damage_canopeo	BLUP_plant_damage_canopeo	RawMean_nts	BLUE_nts	BLUP_nts	RawMean_nts_count	BLUE_nts_count	BLUP_nts_count	RawMean_nts_category2	BLUE_nts_category2	BLUP_nts_category2
BR15B_016	0.596667	0.593204	0.498213	59.389	49.8005	0.37876	0.369188	0.293701	0.296831	0.310877	0.26919	0.675591	0.681228	0.591219	33.3333	36.4662	37.5618	2	2.18792	2.25369	3	3.23592	3.16136
BR15B_018	0.431429	0.425464	0.399674	42.4848	39.9651	0.261205	0.261196	0.224277	0.289621	0.285035	0.270571	0.550825	0.544138	0.502376	23.334	21.6375	30.1154	1.4	1.29818	1.80687	2.4	2.30586	2.62585
BR15B_021	0.258571	0.262721	0.259804	26.4236	26.111	0.152724	0.152733	0.165632	0.215246	0.217982	0.206469	0.36797	0.372276	0.341402	26.666	22.789	30.0789	1.6	1.36738	1.80473	2.6	2.35977	2.66657
BR15B_022	0.341429	0.346605	0.351312	34.7447	35.1873	0.173345	0.173346	0.186521	0.218004	0.225997	0.22943	0.391349	0.400189	0.421299	23.334	30.9155	34.5379	1.4	1.85486	2.07226	2.4	2.85233	2.99674
BR15B_024	0.244286	0.251708	0.280047	25.1243	27.9963	0.187452	0.187439	0.199286	0.227194	0.235763	0.224328	0.414646	0.424389	0.3973	33.332	27.73	35.8919	2	1.66387	2.15355	2.8	2.50153	2.97951
BR15B_025	0.265714	0.260719	0.267864	25.8589	26.6196	0.184958	0.184952	0.199978	0.226766	0.220325	0.21647	0.411724	0.4041	0.396603	36.666	29.8579	34.7958	2.2	1.7915	2.08775	3.2	2.80101	2.95231
BR15B_027	0.265714	0.263094	0.273458	26.4052	27.4194	0.259709	0.25975	0.212808	0.186095	0.180442	0.207901	0.445803	0.439401	0.406318	20	16.569	27.0261	1.2	0.994139	1.62154	2.2	1.99237	2.43508
BR15B_028	0.472857	0.472357	0.45052	47.3751	45.1355	0.228655	0.228653	0.212997	0.344359	0.343574	0.311229	0.573014	0.571358	0.528414	26.668	33.3219	39.4884	1.6	1.99922	2.36925	2.6	2.99938	3.21283
BR15B_032	0.388333	0.388654	0.395225	38.9812	39.5713	0.213515	0.208022	0.194062	0.275335	0.26991	0.29253	0.48885	0.473244	0.486263	23.334	23.1856	34.3128	1.4	1.39109	2.05874	2.4	2.39095	2.90426
BR15B_035	0.445714	0.448028	0.426067	44.9872	42.76	0.2951	0.295072	0.270568	0.281612	0.284738	0.256218	0.576712	0.580705	0.514016	16.668	25.15	32.2666	1	1.5089	1.93596	2	2.50692	2.80315
BR15B_036	0.217143	0.219316	0.250016	22.0133	25.1119	0.231321	0.231304	0.202171	0.188311	0.190259	0.208591	0.419633	0.422774	0.403294	26.666	27.6599	31.8488	1.6	1.65966	1.91094	2.6	2.66141	2.82119
BR15B_037	0.808	0.7833	0.637647	78.393	63.7827	0.467224	0.44591	0.346386	0.476874	0.444358	0.364866	0.944098	0.888783	0.731629	22.2233	21.2926	28.8429	1.33333	1.27745	1.73053	2.33333	2.29559	2.5527
BR15B_038	0.483333	0.475318	0.416889	47.5931	41.6856	0.36188	0.352218	0.285392	0.240191	0.254356	0.244475	0.602071	0.606726	0.522069	58.335	47.8818	45.0218	3.5	2.87279	2.70127	4	3.486	3.43601
BR15B_039	0.462857	0.461813	0.471585	46.5121	47.4101	0.302957	0.302979	0.260714	0.32458	0.323802	0.296765	0.627537	0.62716	0.568936	59.998	58.48	53.8707	3.6	3.5089	3.23231	3.8	3.84025	3.76035
BR15B_040	0.278571	0.285059	0.290201	28.3433	28.9001	0.258775	0.258807	0.231063	0.20516	0.211586	0.212599	0.463935	0.472289	0.443448	33.334	27.7106	34.7278	2	1.6626	2.08366	3	2.66594	2.97273
BR15B_041	0.237143	0.23344	0.268422	23.2388	26.7506	0.178393	0.178413	0.193039	0.208157	0.205324	0.209658	0.386551	0.381564	0.386639	33.332	27.6308	30.4901	2	1.65792	1.82944	2.8	2.4943	2.65628
BR15B_044	0.381429	0.377364	0.40144	37.7005	40.1607	0.333256	0.333206	0.319003	0.260011	0.257178	0.246202	0.593267	0.588169	0.541392	30	38.7214	40.1639	1.8	2.32332	2.40985	2.6	2.99204	3.19022
BR15B_046	0.322857	0.320863	0.309599	32.0772	30.9741	0.220046	0.220075	0.202873	0.253342	0.254124	0.239241	0.473388	0.472371	0.416993	33.336	30.5739	36.4153	2	1.83427	2.18484	3	2.83518	3.04859
BR15B_047	0.305714	0.306811	0.310248	30.5181	30.8887	0.279378	0.279361	0.243757	0.164986	0.168493	0.201388	0.444364	0.446857	0.41743	26.666	25.1694	31.2587	1.6	1.51016	1.87551	2.6	2.50918	2.75157
BR15B_048	0.534286	0.531239	0.481194	53.3392	48.2864	0.261801	0.261804	0.251678	0.430623	0.42712	0.354492	0.692424	0.68859	0.604732	23.334	22.4409	32.006	1.4	1.34639	1.92031	2.2	2.17391	2.74342
BR15B_052	0.348571	0.348097	0.366399	34.8696	36.727	0.24138	0.241383	0.221768	0.253861	0.249969	0.244973	0.495241	0.491798	0.468655	50	50.0917	43.6351	3	3.00551	2.6181	3.8	3.83552	3.46367
BR15B_053	0.494286	0.494729	0.420917	49.3462	42.0217	0.215877	0.215882	0.2187	0.400888	0.401863	0.311352	0.616765	0.617944	0.544426	33.332	36.3766	37.5018	2	2.18267	2.25012	3	3.17844	3.12951
BR15B_054	0.447143	0.446779	0.410462	44.7366	41.0515	0.3139	0.313894	0.256863	0.263733	0.26392	0.255591	0.577633	0.577827	0.514232	53.332	55.3124	49.7454	3.2	3.31878	2.98477	3.8	3.98968	3.74599
BR15B_055	0.337143	0.338686	0.347699	33.9602	34.8555	0.252838	0.252819	0.250509	0.271592	0.27189	0.260876	0.52443	0.52554	0.512689	20	25.2666	29.5653	1.2	1.516	1.7739	2.2	2.51178	2.7179
BR15B_056	0.466667	0.470516	0.443015	47.0396	44.2791	0.25379	0.278358	0.251079	0.314291	0.328546	0.286828	0.568081	0.605306	0.53786	62.5	67.4498	51.5877	3.75	4.04698	3.09526	4.5	4.47882	3.82539
BR15B_061	0.601429	0.600132	0.573095	59.8749	57.1565	0.312717	0.31272	0.299976	0.388247	0.388352	0.336507	0.700964	0.699771	0.643208	50	55.779	50.4811	3	3.34678	3.02888	3.6	3.84262	3.74811
BR15B_065	0.481429	0.487223	0.427821	48.6544	42.6466	0.246403	0.246428	0.254187	0.310077	0.314565	0.270111	0.55648	0.562416	0.498975	46.666	39.3298	34.7435	2.8	2.35983	2.08461	3.4	3.02137	2.87629
BR15B_066	0.488333	0.496799	0.462958	49.4544	46.1038	0.254382	0.279012	0.252702	0.356231	0.37345	0.321983	0.610612	0.651173	0.572034	50	48.2707	44.3662	3	2.89625	2.66198	4	3.91685	3.55081
BR15B_067	0.392857	0.400332	0.375547	40.1673	37.6603	0.247007	0.246999	0.247629	0.271874	0.278299	0.253241	0.518881	0.527261	0.488184	33.332	33.264	34.8574	2	1.99594	2.0915	3	2.99927	2.93733
BR15B_068	0.397143	0.39996	0.414544	39.8717	41.3288	0.275541	0.275558	0.258363	0.222038	0.225451	0.239412	0.497579	0.501933	0.504455	26.666	30.7034	38.778	1.6	1.84224	2.32671	2.4	2.67359	3.02699
BR15B_070	0.331429	0.331787	0.327643	33.0883	32.7501	0.290471	0.290503	0.25197	0.210173	0.20871	0.218315	0.500644	0.498913	0.473408	43.334	41.6536	36.9055	2.6	2.49922	2.21435	3.6	3.49938	3.14104
BR15B_074	0.4	0.39901	0.396326	39.8963	39.678	0.301363	0.301379	0.246363	0.270983	0.268055	0.257597	0.572346	0.569327	0.528602	33.332	41.3868	40.0882	2	2.48331	2.40533	3	3.32053	3.21238
BR15B_078	0.364286	0.362615	0.347935	36.2469	34.7539	0.288105	0.288083	0.26673	0.28816	0.287095	0.247671	0.576265	0.575498	0.503794	23.334	19.4541	29.8154	1.4	1.16721	1.78892	2.4	2.16647	2.65255
BR15B_080	0.48	0.478355	0.491827	48.0242	49.2965	0.202181	0.202137	0.226971	0.454236	0.454629	0.377026	0.656417	0.655445	0.602686	37.5	47.2167	45.4757	2.25	2.83305	2.72857	3.25	3.63206	3.58467
BR15B_082	0.345714	0.346985	0.356438	34.6341	35.6585	0.259954	0.259923	0.238491	0.262093	0.264041	0.251374	0.522047	0.525092	0.480168	39.998	41.4224	39.727	2.4	2.48544	2.38366	3.2	3.32301	3.21537
BR15B_084	0.438571	0.435929	0.410952	43.6278	41.1593	0.349747	0.349765	0.29285	0.275312	0.272105	0.255802	0.625059	0.622857	0.562403	56.668	58.5882	46.11	3.4	3.51519	2.76657	4.2	4.34306	3.63685
BR15B_086	0.205714	0.210902	0.257317	20.9158	25.5974	0.168919	0.168909	0.195461	0.174204	0.18152	0.2048	0.343123	0.351823	0.391918	6.668	5.8799	23.8085	0.4	0.35273	1.42847	1.4	1.34985	2.23863
BR15B_089	0.395714	0.396426	0.389731	39.6021	38.8882	0.253537	0.25351	0.243523	0.277254	0.280084	0.265513	0.530791	0.533005	0.506877	43.334	50.1338	42.4539	2.6	3.00803	2.54724	3.6	3.84003	3.42883
BR15B_093	0.418571	0.41953	0.373259	41.9454	37.3678	0.256761	0.256767	0.224928	0.287041	0.287051	0.255978	0.543801	0.54452	0.485699	53.332	53.1691	46.6027	3.2	3.19022	2.79619	3.6	3.68351	3.44867
BR15B_094	0.465714	0.467401	0.413033	46.5268	41.0414	0.356522	0.356553	0.269955	0.22552	0.224353	0.251267	0.582042	0.582068	0.521787	62.5	70.4599	52.6328	3.75	4.2276	3.15797	4.5	4.62923	3.83467
BR15B_097	0.318333	0.315489	0.34289	31.5526	34.2624	0.212376	0.203404	0.205371	0.229127	0.223338	0.249321	0.441503	0.427962	0.453244	29.1675	40.5279	40.2952	1.75	2.43167	2.41773	2.75	3.23491	3.25825
BR15B_098	0.432857	0.432301	0.431173	43.4027	43.25	0.28934	0.289357	0.27516	0.298823	0.298045	0.2721	0.588163	0.587836	0.550988	53.334	50.1484	44.3892	3.2	3.0089	2.66335	4.2	4.00692	3.57813
BR15B_099	0.36	0.35472	0.362783	35.3805	36.15	0.206601	0.206615	0.21598	0.260078	0.253637	0.256366	0.466678	0.459017	0.461006	23.334	30.1246	32.4659	1.4	1.80741	1.94789	2.4	2.81319	2.87767
BR15B_100	0.317143	0.314887	0.316808	31.25	31.4374	0.207835	0.207846	0.225069	0.222535	0.217854	0.220027	0.43037	0.425788	0.421984	20	24.6728	31.9813	1.2	1.48036	1.9189	2	2.316	2.67402
BR15B_101	0.434286	0.437825	0.39998	44.0217	40.1495	0.246755	0.246761	0.211984	0.346245	0.348973	0.312071	0.593001	0.595986	0.521589	36.666	41.9187	34.9417	2.2	2.51513	2.0965	3	3.34489	2.99039
BR15B_102	0.461429	0.464565	0.427493	46.4846	42.8044	0.365548	0.365533	0.315266	0.259961	0.263374	0.239243	0.625509	0.62989	0.548142	53.332	55.8782	46.0441	3.2	3.35273	2.76267	4	4.18318	3.53381
BR15B_103	0.418571	0.419236	0.404611	41.9585	40.4936	0.24019	0.240167	0.212834	0.332768	0.332278	0.292034	0.572958	0.573014	0.524844	40	41.6682	35.3525	2.4	2.50009	2.12114	3	3.16626	2.9063
BR15B_104	0.315	0.32131	0.273247	32.2632	27.4509	0.183832	0.178353	0.183063	0.261303	0.25875	0.225338	0.445136	0.437959	0.397423	23.332	24.4582	28.0935	1.4	1.46757	1.68563	2.4	2.44479	2.58622
BR15B_105	0.414286	0.411426	0.38079	41.1048	38.0562	0.268354	0.26834	0.261133	0.24032	0.236317	0.239452	0.508674	0.504217	0.496362	23.334	32.9159	30.0688	1.4	1.97495	1.80412	2.4	2.81341	2.65744
BR15B_106	0.382857	0.381556	0.379957	38.2341	38.0147	0.262273	0.262288	0.226505	0.239452	0.237701	0.268948	0.501725	0.499497	0.470385	10	13.9655	23.9754	0.6	0.837967	1.43856	1.6	1.83529	2.27637
BR15B_107	0.496667	0.503659	0.460976	50.2617	45.993	0.306303	0.330935	0.28452	0.349228	0.371326	0.30303	0.655531	0.699708	0.600268	54.165	51.2106	42.5359	3.25	3.07271	2.55219	4	3.90209	3.42837
BR15B_108	0.52	0.517954	0.453657	51.8714	45.3554	0.406271	0.40626	0.291571	0.258329	0.254614	0.266307	0.664601	0.660542	0.572935	43.334	49.4567	40.1663	2.6	2.9674	2.40996	3.4	3.64168	3.18239
BR15B_109	0.48	0.482416	0.477636	48.3685	47.8147	0.29624	0.296208	0.285729	0.331766	0.333714	0.307202	0.628006	0.631185	0.590891	46.664	44.1991	41.0826	2.8	2.65211	2.46503	3.6	3.48968	3.24962
BR15B_110	0.33	0.320582	0.315482	32.1481	31.6493	0.258605	0.24895	0.196886	0.227767	0.238504	0.24302	0.486371	0.486717	0.437505	37.5	40.7019	37.1943	2.25	2.44208	2.23162	3.25	3.46233	3.14064
BR15B_111	0.292	0.323033	0.335692	32.3012	33.5473	0.217175	0.205583	0.226636	0.24833	0.258472	0.243784	0.465504	0.464577	0.438865	16.6675	21.6676	31.9753	1	1.30001	1.91849	2	2.23166	2.73686
BR15B_112	0.5	0.532206	0.495742	53.2361	49.6683	0.339601	0.328024	0.266384	0.329976	0.337522	0.305635	0.669577	0.667384	0.584883	8.3325	13.1123	27.3133	0.5	0.786791	1.63881	1.5	1.72067	2.48548
BR15B_113	0.572857	0.567702	0.528293	56.8362	52.8301	0.327078	0.327103	0.257282	0.383119	0.377856	0.334512	0.710198	0.70341	0.600793	59.998	63.8456	50.1072	3.6	3.83087	3.00648	4.2	4.33044	3.7185
BR15B_114	0.275714	0.281008	0.311656	28.2077	31.3107	0.152982	0.152976	0.166854	0.250686	0.255851	0.245805	0.403668	0.409696	0.403464	36.666	30.8426	37.1769	2.2	1.8506	2.23063	3.2	2.84737	3.09702
BR15B_115	0.371429	0.369916	0.34142	36.7559	33.944	0.252947	0.252995	0.204848	0.242008	0.240935	0.245472	0.494955	0.492937	0.446625	43.334	41.7794	37.6815	2.6	2.50677	2.26088	3.6	3.50444	3.15141
BR15B_116	0.36	0.35409	0.350426	35.3501	34.9731	0.190199	0.18144	0.164746	0.336527	0.324555	0.302707	0.526727	0.506464	0.465498	20	16.6536	27.0432	1.2	0.999218	1.62259	2.2	1.99938	2.53758
BR15B_117	0.291667	0.281496	0.313974	28.3177	31.5171	0.262646	0.253003	0.205652	0.20893	0.216377	0.232699	0.471575	0.470121	0.445978	16.665	14.3268	26.9841	1	0.859652	1.61906	2	1.87424	2.50126
BR15B_118	0.285714	0.283866	0.287614	28.5357	28.8536	0.291388	0.291361	0.205665	0.197253	0.196181	0.220284	0.488641	0.48654	0.43316	40	36.2455	36.947	2.4	2.1747	2.21682	3.2	3.0067	3.05102
BR15B_119	0.381667	0.39681	0.363683	39.7417	36.4105	0.217925	0.213755	0.180276	0.345387	0.347306	0.312183	0.563312	0.562055	0.476178	29.1675	26.0829	28.2725	1.75	1.56494	1.69632	2.75	2.52893	2.55506
BR15B_120	0.434286	0.433423	0.428978	43.2966	42.9032	0.268898	0.268897	0.235806	0.332313	0.329385	0.296026	0.601211	0.598177	0.535124	43.332	52.5887	46.0567	2.6	3.15539	2.76344	3	3.32311	3.28374
BR15B_121	0.471667	0.457573	0.430725	45.7921	43.0434	0.242555	0.233532	0.215933	0.404194	0.386908	0.32826	0.646749	0.619034	0.546075	45.835	36.5825	39.7467	2.75	2.19487	2.38478	3.25	2.80283	2.94076
BR15B_122	0.455714	0.460683	0.427193	46.0558	42.6798	0.237129	0.237163	0.217768	0.329188	0.335031	0.300953	0.566317	0.572575	0.525652	63.336	66.7119	48.6961	3.8	4.00261	2.92172	4.4	4.50412	3.63583
BR15B_123	0.438333	0.45251	0.444835	45.2047	44.4538	0.310636	0.30645	0.246619	0.278678	0.280597	0.255847	0.589314	0.587916	0.545128	33.3333	42.4196	38.4444	2	2.54513	2.30667	3	3.51588	3.21532
BR15B_124	0.317143	0.323469	0.324475	32.2159	32.3374	0.170302	0.170321	0.18516	0.284	0.289461	0.264609	0.454302	0.462019	0.443544	33.334	39.1922	37.7678	2	2.35147	2.26605	3	3.34759	3.20477
BR15B_125	0.57	0.568849	0.475555	56.5796	47.3116	0.299658	0.299661	0.225954	0.387173	0.386395	0.348309	0.686831	0.686432	0.599049	46.666	47.0693	38.1636	2.8	2.82419	2.28986	3.8	3.8256	3.22191
BR15B_126	0.441429	0.445066	0.423209	44.5651	42.3795	0.318778	0.318767	0.269509	0.268078	0.272456	0.262892	0.586856	0.591807	0.535947	29.998	38.819	36.1906	1.8	2.32927	2.17148	2.8	3.16594	2.99281
BR15B_127	0.68	0.682744	0.589604	68.4044	59.002	0.395058	0.395103	0.326605	0.39953	0.402655	0.338246	0.794587	0.798676	0.686235	60	58.4817	49.1733	3.6	3.5089	2.95038	4.2	4.17359	3.65457
BR15B_128	0.4	0.395729	0.40823	39.6531	40.916	0.279468	0.279449	0.24938	0.245027	0.242194	0.244744	0.524495	0.519408	0.502866	29.998	24.8314	33.3286	1.8	1.48999	1.99978	2.6	2.32537	2.74762
BR15B_129	0.46	0.465315	0.399913	46.6805	40.1119	0.183173	0.183176	0.198149	0.379803	0.387119	0.297021	0.562977	0.571644	0.483918	26.668	28.2274	27.7052	1.6	1.69361	1.66231	2.6	2.68825	2.50584
BR15B_130	0.354286	0.354431	0.372418	35.2799	37.1418	0.277269	0.277294	0.24793	0.293233	0.292447	0.253864	0.570502	0.568943	0.539721	10	13.6312	24.3547	0.6	0.817904	1.46129	1.6	1.82279	2.37306
BR15B_131	0.306667	0.314374	0.330999	31.5132	33.1979	0.238066	0.232638	0.202421	0.205427	0.203071	0.238898	0.443493	0.434462	0.427817	30	30.1956	36.6669	1.8	1.81173	2.20002	2.8	2.80585	3.01612
BR15B_132	0.431429	0.432905	0.413976	43.2065	41.2754	0.29489	0.294906	0.236583	0.288348	0.29	0.265947	0.583237	0.584733	0.525275	43.334	41.6892	35.4873	2.6	2.50135	2.12924	3.6	3.50186	3.02568
BR15B_133	0.308333	0.303124	0.298715	30.1569	29.8113	0.208697	0.199105	0.177363	0.241671	0.255588	0.243506	0.450368	0.454941	0.419495	20.835	17.2616	26.2259	1.25	1.03558	1.57351	2.25	2.05923	2.4988
BR15B_134	0.401429	0.405372	0.342564	40.44	34.202	0.315949	0.315941	0.235024	0.216791	0.220204	0.233276	0.53274	0.537243	0.487048	30	27.8009	29.9155	1.8	1.66802	1.79491	2.4	2.33519	2.41023
BR15B_135	0.298571	0.296849	0.312005	29.9254	31.433	0.216576	0.216559	0.199976	0.234778	0.230885	0.238289	0.451354	0.447748	0.419822	36.666	30.737	29.9853	2.2	1.84425	1.79916	3	2.67143	2.52569
BR15B_136	0.267143	0.269349	0.285654	26.9427	28.5907	0.276322	0.276335	0.245418	0.181647	0.182622	0.190436	0.457968	0.459335	0.450054	40	33.621	33.5717	2.4	2.01726	2.01427	3.2	2.84737	2.85687
BR15B_137	0.454286	0.454025	0.442786	45.3672	44.3178	0.346655	0.346571	0.269045	0.238233	0.240563	0.264519	0.584889	0.58633	0.518637	53.332	49.7978	43.0364	3.2	2.98797	2.58222	3.8	3.66086	3.3261
BR15B_138	0.528	0.526962	0.458684	52.8471	45.9989	0.255441	0.237358	0.229161	0.41226	0.425468	0.339111	0.6677	0.661202	0.580337	27.78	24.6894	30.601	1.66667	1.48123	1.83603	2.66667	2.5029	2.75631
BR15B_139	0.217143	0.220976	0.237045	22.2112	23.8712	0.190652	0.190672	0.176122	0.170863	0.175241	0.192742	0.361515	0.366538	0.341702	23.332	19.2218	28.2228	1.4	1.15337	1.6934	2.2	1.99194	2.52964
BR15B_140	0.311429	0.322193	0.336627	32.0316	33.5799	0.18371	0.183752	0.200597	0.271794	0.28241	0.267555	0.455503	0.468622	0.458313	10.002	8.44216	23.0107	0.6	0.506432	1.38058	1.6	1.50887	2.22084
BR15B_141	0.481667	0.489129	0.434044	48.7762	43.3504	0.287902	0.282408	0.237828	0.312473	0.308537	0.290025	0.600375	0.590837	0.530115	26.666	27.4474	29.5126	1.6	1.64689	1.77075	2.6	2.62966	2.68298
BR15B_142	0.352857	0.35274	0.361953	35.3098	36.2726	0.343031	0.343039	0.281268	0.246352	0.243432	0.250838	0.589382	0.587768	0.530451	13.332	22.0839	29.168	0.8	1.32506	1.7501	1.8	2.32582	2.66712
BR15B_143	0.466667	0.516256	0.436677	51.7442	43.7448	0.165057	0.176969	0.196647	0.486341	0.509698	0.344213	0.651397	0.685576	0.536178	0	4.78649	26.1155	0	0.287195	1.56692	1	1.23588	2.4138
BR15B_144	0.445714	0.441941	0.42495	44.1753	42.4973	0.194276	0.194278	0.21174	0.38317	0.377516	0.320204	0.577445	0.570909	0.525296	50	49.9023	43.7386	3	2.99414	2.62434	3.6	3.65903	3.41689
BR15B_145	0.344286	0.35117	0.362379	35.0538	36.2057	0.268412	0.268448	0.22964	0.232509	0.237285	0.249926	0.500922	0.507245	0.470422	36.666	30.9609	35.319	2.2	1.85769	2.11915	3	2.68556	2.97585
BR15B_146	0.252857	0.251768	0.25729	25.2398	25.7802	0.19933	0.199363	0.173265	0.215435	0.21437	0.21883	0.414765	0.414038	0.379712	10.002	22.1968	27.3932	0.6	1.33174	1.64356	1.6	2.16399	2.44142
BR15B_147	0.333333	0.350987	0.372311	35.128	37.2497	0.317501	0.313303	0.241436	0.249883	0.258846	0.270995	0.567383	0.57117	0.521358	6.666	5.47271	21.7281	0.4	0.328399	1.30371	1.4	1.33239	2.11932
BR15B_148	0.49	0.493694	0.456806	49.2934	45.6363	0.189888	0.214495	0.208236	0.384129	0.399749	0.36197	0.574017	0.610758	0.554159	50	41.1272	38.588	3	2.46759	2.31527	3.5	3.09614	3.02501
BR15B_149	0.391429	0.389843	0.366105	38.9621	36.6066	0.245589	0.245575	0.21515	0.305394	0.303144	0.276289	0.550983	0.548069	0.483419	26.666	30.2768	30.7874	1.6	1.81664	1.84724	2.6	2.82053	2.78033
BR15B_150	0.486	0.459478	0.435624	45.8013	43.459	0.282306	0.285634	0.256614	0.351831	0.343037	0.286304	0.634137	0.628968	0.548867	16.6675	10.4669	25.558	1	0.627967	1.53345	2	1.64811	2.39196
BR15B_151	0.23	0.22964	0.241718	22.8211	24.0741	0.234949	0.234944	0.201411	0.173366	0.170939	0.195488	0.408315	0.40597	0.383029	23.334	28.4003	30.5004	1.4	1.70399	1.82999	2.4	2.69321	2.6931
BR15B_152	0.525714	0.522702	0.489472	52.3743	48.9663	0.195048	0.195043	0.198607	0.387788	0.384955	0.31529	0.582836	0.57794	0.498152	56.668	63.7231	46.6319	3.4	3.82332	2.79789	4.2	4.32537	3.51541
BR15B_153	0.517143	0.521103	0.507497	52.033	50.7465	0.308999	0.308984	0.273075	0.360846	0.364546	0.328593	0.669845	0.674575	0.608729	50	53.6189	42.8708	3	3.2171	2.57221	3.5	3.82682	3.32921
BR15B_154	0.456667	0.438079	0.414701	43.6851	41.3989	0.206641	0.196992	0.199101	0.413683	0.409643	0.324306	0.620324	0.606394	0.536586	41.6675	30.257	36.2702	2.5	1.81537	2.17619	3.5	2.83659	3.07251
BR15B_155	0.367143	0.36197	0.361555	36.0911	36.1229	0.23556	0.23555	0.213571	0.351028	0.345088	0.306048	0.586588	0.579587	0.51342	39.998	36.313	38.0063	2.4	2.17885	2.28042	3	2.84036	3.0527
BR15B_156	0.471429	0.470318	0.430345	46.8539	42.9442	0.355458	0.35547	0.273785	0.241278	0.239528	0.238574	0.596737	0.594539	0.514364	43.334	44.5222	40.2122	2.6	2.6713	2.4127	3.2	3.33529	3.10807
BR15B_157	0.354286	0.357117	0.359093	35.7045	35.9308	0.256695	0.256671	0.238117	0.273334	0.279567	0.249258	0.530029	0.535867	0.510869	26.666	22.3008	28.4159	1.6	1.33808	1.70499	2.4	2.17326	2.52616
BR15B_158	0.312857	0.310021	0.323041	31.0109	32.379	0.234338	0.234367	0.210495	0.19611	0.19143	0.220818	0.430448	0.425809	0.401122	20	16.5143	28.5606	1.2	0.990858	1.71363	2	1.82559	2.41921
BR15B_159	0.448571	0.442959	0.427546	44.3346	42.7558	0.214336	0.214381	0.211489	0.359858	0.353622	0.312313	0.574195	0.565584	0.505816	36.666	36.0333	35.3089	2.2	2.16207	2.11855	3	2.99462	2.91683
BR15B_160	0.502857	0.504149	0.434464	50.3875	43.4097	0.392084	0.392081	0.298014	0.261551	0.263712	0.278725	0.653635	0.657054	0.564017	46.668	53.2966	40.7321	2.8	3.19777	2.44393	3.8	4.0219	3.31879
BR15B_161	0.391429	0.389877	0.380624	38.9171	37.9645	0.273497	0.273523	0.247859	0.290505	0.29011	0.260255	0.564002	0.562187	0.503962	40	38.757	34.2419	2.4	2.32545	2.05452	3.2	3.16119	2.90623
BR15B_162	0.265	0.260198	0.282971	26.3478	28.55	0.171114	0.162138	0.184178	0.312851	0.307516	0.25615	0.483965	0.470131	0.426385	41.665	34.0109	38.6992	2.5	2.04073	2.322	3.25	2.84099	3.07358
BR15B_163	0.285714	0.288141	0.304399	28.6818	30.3325	0.292485	0.292536	0.227499	0.202342	0.203817	0.228382	0.494826	0.496868	0.433073	33.332	31.2126	30.8945	2	1.87279	1.85369	3	2.86235	2.74082
BR15B_164	0.475714	0.473616	0.461928	47.57	46.3312	0.266079	0.266078	0.250508	0.402871	0.399656	0.326863	0.66895	0.665557	0.568182	30	25.1128	32.3207	1.8	1.50677	1.93924	2.8	2.50444	2.84805
BR15B_165	0.422857	0.422719	0.392791	42.281	39.3354	0.179784	0.179795	0.197328	0.374166	0.372711	0.313838	0.55395	0.553481	0.510174	46.668	38.9817	38.4766	2.8	2.33884	2.30853	3.8	3.33551	3.19145
BR15B_166	0.435	0.44494	0.420883	44.4502	42.0718	0.267557	0.292193	0.257082	0.325591	0.346445	0.301943	0.593148	0.637488	0.564912	33.335	44.6458	39.148	2	2.67867	2.34884	2.5	2.90495	2.86361
BR15B_167	0.302857	0.305157	0.297159	30.5249	29.6952	0.246379	0.246388	0.194422	0.23294	0.233915	0.241323	0.479319	0.480676	0.437757	30	25.2876	30.2075	1.8	1.51726	1.81243	2.8	2.51404	2.66644
BR15B_168	0.437143	0.439942	0.438011	44.0092	43.8157	0.225137	0.225149	0.209789	0.331452	0.333399	0.291592	0.556588	0.559858	0.489261	43.332	47.2798	45.0218	2.6	2.83682	2.70133	3.4	3.671	3.52882
BR15B_169	0.584286	0.580765	0.519342	58.3096	52.0612	0.513399	0.513363	0.374711	0.229037	0.223383	0.246722	0.742435	0.735863	0.634167	46.666	55.6322	42.6691	2.8	3.33797	2.5602	3.6	3.83529	3.19923
BR15B_170	0.313333	0.302663	0.311628	30.3835	31.2684	0.196984	0.209351	0.191052	0.207631	0.195367	0.22847	0.404614	0.404255	0.413296	30	25.2386	30.0538	1.8	1.51432	1.80321	2.8	2.5095	2.63163
BR15B_171	0.281429	0.279921	0.303349	27.9592	30.3003	0.237404	0.237418	0.192683	0.189238	0.186988	0.228902	0.426642	0.423758	0.408009	26.666	27.3446	32.5667	1.6	1.64074	1.95404	2.6	2.64653	2.90895
BR15B_172	0.345714	0.350677	0.336562	34.8495	33.5032	0.229732	0.229715	0.193547	0.249372	0.254537	0.25002	0.479103	0.485117	0.442276	36.668	33.6226	34.473	2.2	2.01726	2.06831	3.2	3.01404	2.9667
BR15B_173	0.275714	0.272997	0.280567	27.2288	28.0572	0.24564	0.245634	0.197469	0.184607	0.182069	0.208875	0.430247	0.426928	0.38195	23.334	19.0486	26.9261	1.4	1.14288	1.61555	2.4	2.14901	2.49099
BR15B_174	0.364286	0.366672	0.358262	36.7482	35.9565	0.201574	0.201592	0.188342	0.286077	0.288025	0.264671	0.487651	0.490822	0.441853	23.334	33.2166	30.039	1.4	1.99299	1.80233	2.4	2.82807	2.6692
BR15B_175	0.405714	0.400428	0.380633	40.053	38.0295	0.281602	0.281579	0.254854	0.292617	0.285703	0.24509	0.574219	0.565373	0.485195	53.332	55.7224	43.4744	3.2	3.34338	2.60849	3.8	4.00454	3.39647
BR15B_176	0.331667	0.321745	0.358151	32.1028	35.7535	0.235291	0.22629	0.235269	0.276182	0.261286	0.249587	0.511473	0.487696	0.493739	36.67	32.9046	35.0606	2.2	1.97408	2.10354	3.2	2.97986	3.03262
BR15B_177	0.588571	0.587077	0.514754	58.7833	51.5843	0.258331	0.258299	0.225629	0.415193	0.41295	0.348085	0.673523	0.671923	0.589842	33.332	30.4172	31.8087	2	1.82506	1.90854	3	2.82582	2.73437
BR15B_178	0.356667	0.344189	0.345964	34.3225	34.5926	0.234584	0.224974	0.214906	0.269243	0.277935	0.257175	0.503826	0.502248	0.471268	49.9975	46.8632	40.3025	3	2.8119	2.41819	3.75	3.63891	3.23662
BR15B_179	0.254286	0.256136	0.268341	25.6395	26.9425	0.161648	0.161652	0.153224	0.219074	0.22055	0.225219	0.380723	0.382683	0.361363	16.666	14.5459	23.3935	1	0.872793	1.40361	2	1.86235	2.2249
BR15B_180	0.367143	0.367831	0.348833	36.7613	34.8393	0.183252	0.183212	0.170044	0.319579	0.321232	0.266364	0.502831	0.504212	0.458656	40.002	44.2251	35.3444	2.4	2.65337	2.12061	3.4	3.6586	3.08084
BR15B_181	0.274286	0.277522	0.285287	27.9429	28.6814	0.220633	0.220655	0.195759	0.203448	0.207539	0.216606	0.424082	0.42872	0.389446	16.668	24.7801	29.4757	1	1.48671	1.76851	2	2.49194	2.65543
BR15B_182	0.256667	0.251358	0.279482	25.2205	28.0521	0.202405	0.193423	0.205896	0.193555	0.184921	0.209741	0.39596	0.378791	0.394973	8.335	7.26144	22.1915	0.5	0.43561	1.33147	1.5	1.43504	2.12815
BR15B_183	0.535714	0.528248	0.487382	52.6703	48.5318	0.344487	0.344493	0.280899	0.312947	0.308066	0.265528	0.657434	0.649015	0.576189	63.332	69.1226	48.2299	3.8	4.14742	2.89382	4	4.15137	3.42101
BR15B_184	0.294286	0.28844	0.300181	28.8472	30.1108	0.243762	0.24372	0.215262	0.254712	0.249449	0.245252	0.498474	0.491577	0.450719	23.334	24.6938	30.1658	1.4	1.48163	1.80996	2.4	2.48492	2.68503
BR15B_185	0.217143	0.216247	0.237196	21.4811	23.6838	0.193496	0.193474	0.176328	0.179675	0.179567	0.2177	0.373171	0.371659	0.379169	29.1675	26.0251	28.7899	1.75	1.56147	1.72737	2.75	2.53125	2.56842
BR15B_186	0.328571	0.323915	0.3197	32.2536	31.8595	0.206133	0.206151	0.211585	0.280423	0.273304	0.232395	0.486556	0.47873	0.442424	33.332	27.5677	29.8808	2	1.65413	1.79285	2.8	2.48752	2.62571
BR15B_187	0.201667	0.217132	0.25385	21.8012	25.4099	0.139432	0.135243	0.158426	0.185537	0.192455	0.219017	0.324969	0.326866	0.370365	4.1675	6.17612	20.7389	0.25	0.370528	1.24433	1.25	1.33733	2.08422
BR15B_188	0.461429	0.465322	0.467404	46.4859	46.7399	0.283707	0.2837	0.233927	0.371624	0.373675	0.333716	0.655331	0.658148	0.568347	46.666	47.7178	45.5336	2.8	2.86311	2.73203	3.2	3.35481	3.35995
BR15B_189	0.33	0.330327	0.325635	33.0285	32.6057	0.19283	0.19277	0.187723	0.259975	0.261628	0.23569	0.452805	0.454168	0.415416	36.666	30.5775	33.4923	2.2	1.83469	2.00954	3.2	2.83519	2.85191
BR15B_190	0.655714	0.651049	0.555001	65.0423	55.3551	0.395811	0.395781	0.306483	0.349078	0.343138	0.32329	0.744889	0.737905	0.632784	66.664	69.3796	52.0367	4	4.16294	3.1223	4.4	4.49484	3.72616
BR15B_191	0.486667	0.476889	0.427391	47.8163	42.786	0.357633	0.348048	0.276866	0.243547	0.252575	0.248794	0.601181	0.600195	0.536689	41.6675	30.409	30.1409	2.5	1.8245	1.80843	3.5	2.85043	2.73632
BR15B_192	0.444286	0.440995	0.424071	43.9714	42.2563	0.315349	0.315362	0.273979	0.280316	0.278455	0.261371	0.595665	0.592497	0.522511	26.668	27.3819	30.804	1.6	1.64288	1.84823	2.6	2.64901	2.77969
BR15B_193	0.258571	0.258136	0.274027	25.9588	27.5662	0.186049	0.186022	0.167952	0.204738	0.202783	0.222019	0.390787	0.389626	0.372165	23.334	19.0276	26.7005	1.4	1.14161	1.60198	2.4	2.14675	2.41576
BR15B_194	0.338571	0.339863	0.323823	34.0213	32.374	0.270164	0.270175	0.209832	0.230534	0.236479	0.245337	0.500697	0.506133	0.463227	6.668	5.76166	19.9658	0.4	0.345632	1.19793	1.4	1.34499	2.01517
BR15B_195	0.32	0.316846	0.325873	31.6981	32.6019	0.211108	0.21112	0.174036	0.31006	0.304703	0.289267	0.521169	0.516273	0.450103	4.1675	3.37425	22.1064	0.25	0.20241	1.32635	1.25	1.2062	2.12022
BR15B_196	0.222857	0.225842	0.230475	22.6193	23.0684	0.165808	0.165802	0.164136	0.192185	0.196275	0.204976	0.357993	0.362551	0.34986	3.334	2.83646	18.1273	0.2	0.170153	1.08763	1.2	1.171	1.89711
BR15B_197	0.386667	0.382342	0.323323	38.1242	32.3172	0.248323	0.238718	0.172677	0.229279	0.24275	0.257563	0.477602	0.483879	0.426816	33.335	40.9293	33.9943	2	2.45571	2.03965	3	3.27411	2.80235
BR15B_198	0.277143	0.278509	0.307759	27.6787	30.6872	0.197305	0.197317	0.205833	0.236655	0.238307	0.233872	0.43396	0.435462	0.419704	6.666	8.37688	22.7585	0.4	0.502615	1.36551	1.4	1.50412	2.20277
BR15B_199	0.392857	0.398054	0.35185	39.826	35.2374	0.235478	0.235488	0.222793	0.274601	0.279767	0.238235	0.510079	0.516105	0.448539	16.666	14.0501	23.9354	1	0.843046	1.43612	2	1.84231	2.22424
BR15B_200	0.401429	0.394853	0.394856	39.5713	39.5145	0.166932	0.166938	0.194887	0.288315	0.278766	0.264702	0.455246	0.445589	0.459628	10	8.25021	23.1092	0.6	0.495011	1.38655	1.6	1.49259	2.19969
BR15B_201	0.388	0.385697	0.381158	38.7787	38.288	0.133025	0.177485	0.187517	0.371637	0.377982	0.316331	0.504661	0.554247	0.501585	16.6667	15.0704	29.0649	1	0.904175	1.74388	2	1.93812	2.59136
BR15B_202	0.445	0.447145	0.432217	44.6833	43.1981	0.247168	0.238438	0.21176	0.339396	0.338001	0.314055	0.586564	0.579093	0.575496	38.89	26.935	31.7027	2.33333	1.61605	1.90214	3.33333	2.64537	2.73775
BR15B_203	0.443333	0.438067	0.433477	43.7249	43.233	0.224041	0.215056	0.204055	0.36089	0.352257	0.321841	0.584931	0.567741	0.519545	62.5025	60.4872	51.1221	3.75	3.62911	3.06728	4.25	4.23194	3.84061
BR15B_204	0.382857	0.386377	0.392565	38.5581	39.1965	0.241988	0.241996	0.229031	0.291129	0.293865	0.279433	0.533117	0.537346	0.503768	20	30.8572	35.5015	1.2	1.85147	2.1301	2.2	2.68092	2.99416
BR15B_205	0.446	0.473614	0.472346	47.1189	47.0384	0.437739	0.426187	0.340318	0.235855	0.240131	0.24619	0.673593	0.666235	0.589672	25	29.7378	37.0038	1.5	1.78427	2.22022	2.5	2.71726	3.10484
BR15B_206	0.302857	0.299697	0.332901	30.1057	33.4244	0.331767	0.33175	0.264814	0.17557	0.174887	0.207454	0.507336	0.505071	0.496745	26.668	30.5512	35.9039	1.6	1.833	2.15419	2.6	2.83292	3.10025
BR15B_207	0.471429	0.469143	0.487355	46.9745	48.8058	0.297304	0.297337	0.27502	0.285582	0.282079	0.263593	0.582886	0.579146	0.566697	40	41.9053	42.5743	2.4	2.51432	2.55446	3.2	3.34284	3.43067
BR15B_208	0.204286	0.207299	0.24484	20.6437	24.4308	0.214831	0.214843	0.186911	0.198851	0.203442	0.212989	0.413683	0.418962	0.39729	23.334	19.8585	28.4128	1.4	1.19148	1.70476	2.2	2.0191	2.54704
BR15B_209	0.475	0.43348	0.411077	43.5866	41.2808	0.271583	0.230572	0.230033	0.347934	0.322398	0.284721	0.619517	0.55339	0.524558	50	63.9345	44.6664	3	3.83607	2.67996	4	4.21012	3.44546
BR15B_210	0.491429	0.484701	0.449465	48.4297	44.9125	0.37778	0.377811	0.313865	0.288004	0.280981	0.293333	0.665784	0.656126	0.58959	33.334	35.7909	35.8584	2	2.14742	2.15146	3	3.15137	3.08994
BR15B_211	0.264286	0.267732	0.284539	26.8982	28.539	0.174743	0.174727	0.183179	0.22894	0.233318	0.228994	0.403682	0.408596	0.393704	20	19.2234	29.3218	1.2	1.15337	1.75929	2.2	2.1586	2.70396
BR15B_212	0.453333	0.466729	0.443869	46.6852	44.3768	0.21782	0.213583	0.238333	0.362631	0.369214	0.314565	0.580451	0.581667	0.54135	41.665	46.618	40.3233	2.5	2.79716	2.41944	3.5	3.75531	3.30943
BR15B_213	0.405714	0.405614	0.415498	40.5923	41.6138	0.192363	0.192375	0.196962	0.383837	0.385202	0.33486	0.5762	0.577279	0.52531	10	19.3137	30.1427	0.6	1.15879	1.80855	1.6	2.16119	2.66636
BR15B_214	0.47	0.466022	0.478997	46.6328	47.928	0.318666	0.318615	0.289695	0.306799	0.303296	0.300608	0.625465	0.621458	0.587789	40.002	41.6062	41.0413	2.4	2.49627	2.46244	3.4	3.49484	3.40558
BR15B_215	0.41	0.415049	0.421857	41.5835	42.2388	0.228378	0.228433	0.216555	0.323222	0.326245	0.297593	0.551599	0.556362	0.504172	26.666	39.1549	38.9733	1.6	2.34933	2.33841	2.4	2.84511	3.07904
BR15B_216	0.38	0.382191	0.380692	38.2903	38.1026	0.279003	0.279007	0.267758	0.28047	0.28213	0.252425	0.559473	0.56235	0.509753	43.334	44.3283	40.9006	2.6	2.65966	2.454	3.6	3.66141	3.42406
BR15B_217	0.33	0.327224	0.360219	32.7572	35.9963	0.293374	0.293328	0.266608	0.242548	0.239833	0.226889	0.535922	0.532996	0.512203	40	36.5944	39.2644	2.4	2.19563	2.35585	3	2.85276	3.14273
BR15B_218	0.242857	0.24673	0.278008	24.8007	27.9386	0.188566	0.188556	0.186918	0.191051	0.195937	0.207207	0.379617	0.38657	0.393869	16.666	14.6171	24.1299	1	0.877061	1.44779	2	1.86731	2.33373
BR15B_219	0.506667	0.506212	0.513559	50.7398	51.4184	0.377342	0.368619	0.362376	0.315574	0.310415	0.293046	0.692916	0.680674	0.640912	50	56.8426	50.2729	3	3.4106	3.01639	3.75	4.02372	3.79691
BR15B_220	0.345714	0.347201	0.309364	34.8121	30.9997	0.224994	0.225021	0.239658	0.259275	0.258793	0.22174	0.484269	0.485736	0.456463	40	35.9739	31.8555	2.4	2.1584	1.91129	3.2	2.99248	2.84756
BR15B_221	0.351429	0.35917	0.360979	35.8601	36.0884	0.224266	0.224294	0.220307	0.306729	0.313155	0.27105	0.530995	0.539411	0.507205	53.334	50.0861	40.4733	3.2	3.00517	2.42837	3.8	3.67328	3.28058
BR15B_222	0.37	0.356971	0.327389	35.829	32.7881	0.20203	0.19309	0.204355	0.307835	0.28555	0.250195	0.509864	0.479159	0.442649	58.335	52.9051	42.6347	3.5	3.17426	2.55807	4.5	4.1855	3.48931
BR15B_223	0.468571	0.474461	0.428228	47.418	42.8181	0.291185	0.291144	0.251705	0.312472	0.318611	0.280287	0.603657	0.611503	0.530941	56.666	55.6131	44.4324	3.4	3.33682	2.66598	4.2	4.171	3.54653
BR15B_224	0.326	0.331554	0.35459	32.8621	35.3045	0.200954	0.183651	0.214349	0.320162	0.310539	0.282655	0.521115	0.495964	0.480737	41.6675	42.9042	39.9951	2.5	2.5742	2.3997	3	3.06305	3.16791
BR15B_225	0.367143	0.365531	0.362385	36.4979	36.2681	0.318298	0.318284	0.23844	0.223476	0.220548	0.229166	0.541773	0.538671	0.474204	16.6675	11.0201	28.3482	1	0.661167	1.70087	2	1.67695	2.5168
BR15B_226	0.478571	0.476577	0.446008	47.6038	44.5695	0.389341	0.389321	0.306027	0.258086	0.259155	0.235811	0.647426	0.64665	0.577471	66.666	55.6888	45.6286	4	3.34136	2.73775	4.6	4.0067	3.47627
BR15B_227	0.318571	0.319001	0.330446	31.8708	33.0296	0.202705	0.202688	0.191216	0.252562	0.254222	0.249029	0.455267	0.457976	0.432182	46.666	55.5641	45.6258	2.8	3.33388	2.73755	3.4	3.66647	3.3912
BR15B_228	0.445	0.451064	0.430756	45.0034	43.0067	0.244382	0.26899	0.241733	0.285987	0.304451	0.278023	0.530368	0.570729	0.502957	50	47.8359	42.2317	3	2.87015	2.5339	3.5	3.49912	3.31099
BR15B_229	0.576667	0.569347	0.522524	56.7336	52.0862	0.351466	0.341869	0.286223	0.323447	0.336237	0.317932	0.674912	0.678738	0.606143	41.665	47.5169	40.8347	2.5	2.85113	2.45011	3.25	3.46841	3.24666
BR15B_230	0.533333	0.527717	0.498428	52.8806	49.8517	0.313922	0.30522	0.2789	0.397606	0.387223	0.311178	0.711528	0.693324	0.596918	25	36.7838	38.6122	1.5	2.20706	2.31674	2.25	2.81828	3.11119
BR15B_231	0.352857	0.346594	0.365184	34.8354	36.6645	0.235341	0.23527	0.233777	0.262783	0.258197	0.249673	0.498123	0.491393	0.484508	50	46.9365	43.2257	3	2.81622	2.59354	3.8	3.65385	3.44106
BR15B_232	0.438571	0.436575	0.40345	43.5541	40.2238	0.305204	0.305203	0.262234	0.279972	0.279576	0.263912	0.585176	0.583272	0.520424	46.666	52.6453	42.5793	2.8	3.15879	2.55479	3.4	3.66119	3.29327
BR15B_233	0.576667	0.59475	0.492131	59.6172	49.2625	0.302384	0.305978	0.265517	0.392003	0.441546	0.328039	0.694386	0.747773	0.583219	25	31.2284	35.0443	1.5	1.87371	2.10266	2.5	2.87371	2.99107
BR15B_234	0.318	0.304205	0.335756	30.4747	33.5802	0.261238	0.240016	0.241416	0.266449	0.244718	0.243168	0.527687	0.48551	0.457096	16.6667	21.8147	33.1032	1	1.30893	1.98621	2	2.32438	2.91971
BR15B_235	0.594286	0.593796	0.531511	59.3574	53.0927	0.391897	0.391887	0.336676	0.331258	0.329803	0.307379	0.723155	0.722617	0.637989	43.334	44.5724	38.3053	2.6	2.67431	2.29832	3.6	3.67133	3.25056
BR15B_236	0.35	0.351284	0.375694	35.1823	37.6	0.175951	0.175995	0.19201	0.26244	0.26477	0.266449	0.43839	0.440105	0.46533	36.668	35.7363	38.7481	2.2	2.14414	2.32488	3.2	3.15127	3.23814
BR15B_237	0.431429	0.432052	0.422398	43.2557	42.2796	0.251075	0.251028	0.226278	0.322561	0.324222	0.304988	0.573636	0.576335	0.534298	36.668	41.8523	40.1169	2.2	2.51104	2.40698	2.8	3.17607	3.19936
BR15B_238	0.234286	0.232887	0.263197	23.2484	26.3562	0.210084	0.210094	0.190083	0.193426	0.191175	0.217238	0.40351	0.400616	0.405178	30	33.0552	37.0251	1.8	1.98331	2.2215	2.6	2.82053	3.10409
BR15B_239	0.47	0.465429	0.438173	46.491	43.8032	0.268097	0.268136	0.233425	0.345092	0.338651	0.296414	0.613189	0.605652	0.517831	53.332	46.5245	42.8024	3.2	2.7915	2.56815	3.8	3.46768	3.35317
BR15B_240	0.413333	0.398862	0.424095	39.9215	42.4884	0.159171	0.149591	0.185916	0.347507	0.35052	0.319137	0.506678	0.499506	0.501568	33.3325	23.9751	34.8937	2	1.43854	2.09364	3	2.45689	2.97383
BR15B_241	0.334286	0.342998	0.339838	34.1582	33.8237	0.219657	0.2197	0.223779	0.238859	0.246758	0.233671	0.458516	0.469505	0.450677	23.332	19.956	27.7031	1.4	1.19743	1.6622	2.4	2.193	2.55092
BR15B_242	0.253333	0.261436	0.280375	26.0023	27.9435	0.124067	0.11861	0.167225	0.273253	0.272606	0.253601	0.39732	0.389648	0.396185	13.334	13.8477	27.9976	0.8	0.830827	1.67983	1.8	1.82046	2.55834
BR15B_243	0.322857	0.31581	0.323722	31.636	32.4477	0.166728	0.166726	0.181577	0.247339	0.243135	0.236419	0.414068	0.405855	0.407531	53.332	46.6568	43.4607	3.2	2.79944	2.60766	4	3.64145	3.44896
BR15B_244	0.5525	0.543363	0.481416	54.2973	48.0938	0.246364	0.256669	0.233479	0.388725	0.381934	0.319555	0.635089	0.638356	0.554647	33.335	54.0775	40.8395	2	3.24459	2.45035	3	3.62419	3.24787
BR15B_245	0.468333	0.462681	0.462971	46.3533	46.3713	0.298742	0.289745	0.25433	0.341335	0.331337	0.310923	0.640077	0.623321	0.556669	41.665	33.4738	38.934	2.5	2.00851	2.33608	3	2.61461	3.06903
BR15B_246	0.3875	0.422416	0.433483	42.0514	43.2349	0.319184	0.323328	0.270538	0.288897	0.290329	0.280026	0.60808	0.617156	0.539659	50	55.2309	49.8701	3	3.31386	2.99221	3.75	3.99266	3.76491
BR15B_247	0.347143	0.347556	0.343661	34.7298	34.3079	0.202855	0.202894	0.19311	0.287861	0.288541	0.273568	0.490716	0.490373	0.464216	13.334	22.4754	29.2692	0.8	1.34846	1.75613	1.8	2.34489	2.68269
BR15B_248	0.305714	0.312712	0.33181	31.4045	33.2772	0.216181	0.216131	0.218704	0.207116	0.212865	0.220887	0.423297	0.431372	0.438399	40	42.0179	38.0571	2.4	2.52108	2.28345	3.4	3.51879	3.13198
BR15B_249	0.426	0.402703	0.411265	40.2168	41.0048	0.327411	0.30506	0.232423	0.302846	0.300201	0.305687	0.630258	0.605136	0.529641	33.3333	38.8765	40.915	2	2.33254	2.45488	3	3.35825	3.3983
BR15B_250	0.232857	0.231302	0.277048	23.1329	27.6816	0.134542	0.134512	0.176884	0.231024	0.231416	0.23725	0.365565	0.364588	0.393793	10	8.46712	24.4517	0.6	0.50803	1.46711	1.6	1.5067	2.31439
BR15B_251	0.558571	0.560404	0.50814	55.9944	50.75	0.242633	0.242644	0.254766	0.454405	0.454703	0.371432	0.697038	0.698159	0.637443	46.666	39.1193	42.0076	2.8	2.3472	2.52047	3.4	3.0093	3.28323
BR15B_252	0.394286	0.38937	0.348021	38.9629	34.8869	0.252493	0.25247	0.244361	0.235807	0.231332	0.226247	0.488301	0.482455	0.448128	40.002	47.6704	44.1451	2.4	2.86016	2.64869	3.4	3.68361	3.53202
BR15B_253	0.366667	0.335405	0.410522	33.5637	41.0293	0.318398	0.252811	0.254526	0.198715	0.174984	0.245325	0.517113	0.428294	0.52001	8.335	6.02193	32.5601	0.5	0.361212	1.95358	1.5	1.39022	2.78912
BR15B_254	0.501429	0.499635	0.460968	50.0554	46.1961	0.347669	0.347682	0.267809	0.323201	0.325625	0.290675	0.67087	0.67059	0.586444	66.6675	60.4006	45.9538	4	3.62399	2.75723	4.5	4.25041	3.46675
BR15B_255	0.628571	0.628906	0.542385	62.8802	54.1666	0.400085	0.400093	0.319275	0.376136	0.374681	0.348805	0.776221	0.775821	0.671812	66.6633	52.8664	44.0607	4	3.17218	2.64373	4.33333	3.72153	3.41455
BR15B_256	0.284286	0.285921	0.31439	28.6061	31.5053	0.225184	0.22515	0.215145	0.179236	0.181184	0.208396	0.40442	0.407525	0.423748	36.666	38.6458	40.8697	2.2	2.31878	2.45219	2.8	2.98968	3.21596
BR15B_257	0.315714	0.313487	0.342513	31.3402	34.1906	0.212473	0.212471	0.2109	0.230496	0.225815	0.243191	0.442969	0.438325	0.441043	13.332	10.6926	25.4852	0.8	0.641615	1.52915	1.8	1.64675	2.40985
BR15B_258	0.296667	0.284296	0.319375	28.3363	31.8589	0.277881	0.268322	0.225405	0.212884	0.220441	0.232841	0.490765	0.487126	0.458858	33.335	27.4782	36.5336	2	1.64857	2.19196	3	2.66543	3.06421
BR15B_259	0.427143	0.429051	0.442121	43.0738	44.3091	0.236882	0.236911	0.223349	0.356158	0.355956	0.337132	0.59304	0.593556	0.554553	16.666	21.8532	31.0305	1	1.31123	1.86185	2	2.31795	2.78967
BR15B_260	0.291667	0.278332	0.328377	27.7626	32.7317	0.310232	0.30064	0.259491	0.222943	0.226292	0.21492	0.533175	0.526484	0.487914	33.335	23.8261	34.1461	2	1.42948	2.04872	3	2.45082	2.95585
BR15B_261	0.536	0.512784	0.445308	51.1046	44.4493	0.259511	0.238277	0.222351	0.424211	0.390746	0.299277	0.683722	0.628342	0.538094	38.89	30.0227	31.4358	2.33333	1.80131	1.88613	3.33333	2.81386	2.80408
BR15B_262	0.615714	0.61467	0.528398	61.3801	52.7317	0.286572	0.286578	0.286783	0.404046	0.401796	0.312712	0.690618	0.687779	0.599907	45.8325	44.3004	40.8987	2.75	2.65806	2.45395	3.75	3.68762	3.42659
BR15B_263	0.424286	0.422419	0.417643	42.3221	41.7939	0.282667	0.282615	0.263377	0.267718	0.265975	0.252864	0.550385	0.54935	0.502217	36.666	33.5509	36.3079	2.2	2.01305	2.17849	3	2.84058	3.04169
BR15B_264	0.365	0.393268	0.35949	39.0852	35.8475	0.314242	0.28664	0.205821	0.22354	0.214493	0.264313	0.537782	0.502568	0.440985	16.6667	23.4696	32.8625	1	1.40818	1.97177	2	2.33521	2.85024
BR15B_265	0.568571	0.568901	0.53305	56.7827	53.2379	0.347682	0.347704	0.296999	0.337824	0.338511	0.315319	0.685505	0.686429	0.621493	26.666	30.9475	34.0014	1.6	1.85688	2.04008	2.6	2.85017	2.90539
BR15B_266	0.412	0.405221	0.379287	40.4009	37.815	0.265082	0.247001	0.247735	0.27121	0.275304	0.244525	0.536292	0.521789	0.478305	50	48.4281	40.0285	3	2.90569	2.40172	3.75	3.64566	3.1961
BR15B_267	0.3	0.304157	0.296198	30.3619	29.5752	0.311493	0.311515	0.246595	0.159422	0.164978	0.213987	0.470915	0.476793	0.445181	36.668	36.1908	33.3514	2.2	2.17142	2.00108	3.2	3.17326	2.92182
BR15B_268	0.452857	0.453666	0.445193	45.2473	44.4245	0.349729	0.349748	0.314097	0.26907	0.267903	0.246736	0.618799	0.618676	0.549134	56.666	52.8684	46.3662	3.4	3.17217	2.78199	4.2	4.00218	3.66715
BR15B_269	0.501667	0.496587	0.468158	49.6555	46.7666	0.325265	0.316282	0.284788	0.362476	0.351343	0.303582	0.687741	0.668993	0.590704	36.666	30.786	36.4714	2.2	1.8472	2.18833	3	2.67596	2.95363
BR15B_270	0.512857	0.51322	0.490852	51.5089	49.2051	0.366771	0.366798	0.293791	0.329079	0.333264	0.303687	0.69585	0.698472	0.608458	36.668	41.5936	40.1169	2.2	2.49552	2.40698	3.2	3.49926	3.39575
BR15B_271	0.745	0.73761	0.476452	73.7533	47.6273	0.378896	0.333802	0.308309	0.621104	0.527328	0.294362	1	0.857668	0.610414	NA	NA	36.5246	NA	NA	2.19148	NA	NA	3.04374
BR15B_272	0.4825	0.487361	0.429429	48.6856	42.8415	0.300294	0.266437	0.245604	0.328805	0.346405	0.281865	0.629099	0.614661	0.556405	16.67	24.8588	33.7138	1	1.49147	2.02282	2	2.45412	2.90386
BR15B_273	0.455714	0.463008	0.461049	46.3583	46.146	0.23622	0.236184	0.252711	0.388692	0.39726	0.329277	0.624912	0.634599	0.57168	50	41.62	39.58	3	2.4972	2.37479	3.8	3.33487	3.18833
BR15B_274	0.312857	0.31091	0.288823	30.9933	28.8567	0.206685	0.206696	0.231475	0.259477	0.259081	0.199588	0.466162	0.464217	0.406258	33.332	35.8248	38.9206	2	2.14955	2.33528	2.8	2.98718	3.18768
BR15B_275	0.335714	0.338361	0.341834	33.8201	34.1374	0.194961	0.194966	0.194069	0.305532	0.309622	0.279456	0.500493	0.505072	0.459512	30	33.2376	37.2577	1.8	1.99425	2.23547	2.8	2.997	3.20096
BR15B_276	0.81	0.806747	0.720768	80.7378	72.0424	0.413287	0.413275	0.334934	0.538838	0.537183	0.410044	0.952125	0.948016	0.803689	26.668	24.946	33.2014	1.6	1.49666	1.99203	2.6	2.49688	2.92603
BR15B_277	0.476667	0.448787	0.421656	44.534	41.9727	0.231576	0.270106	0.239334	0.338038	0.310791	0.278893	0.569615	0.579891	0.525362	33.335	47.8521	39.8891	2	2.87113	2.39334	3	3.59918	3.24086
BR15B_278	0.6325	0.627047	0.495483	62.7486	49.6417	0.400526	0.367536	0.273591	0.373972	0.345259	0.302373	0.774498	0.710179	0.587781	25	29.3104	31.1684	1.5	1.75857	1.87008	2.5	2.69756	2.74323
BR15B_279	0.45	0.462783	0.451523	46.3664	45.1869	0.315986	0.310562	0.290364	0.302497	0.306748	0.266776	0.618482	0.617921	0.527251	16.666	17.5581	27.1942	1	1.05353	1.63165	2	2.03832	2.45996
BR15B_280	0.448571	0.447137	0.438943	44.8309	43.9316	0.320004	0.319967	0.26392	0.343037	0.341287	0.302535	0.663041	0.660771	0.596175	29.998	33.7095	33.8487	1.8	2.02268	2.03096	2.6	2.84995	2.90489
BR15B_281	0.498571	0.49546	0.448143	49.4156	44.6542	0.276596	0.276544	0.234634	0.365286	0.364898	0.326886	0.641882	0.641126	0.57691	23.334	30.2861	30.8407	1.4	1.81709	1.8504	2.4	2.82074	2.76486
BR15B_282	0.378333	0.370515	0.377274	37.1031	37.7125	0.145921	0.137186	0.15957	0.375964	0.365236	0.341159	0.521885	0.501564	0.482527	16.6675	13.477	23.9376	1	0.808578	1.43623	2	1.82099	2.25627
BR15B_283	0.306667	0.290968	0.312237	28.9401	31.1393	0.180306	0.17156	0.198852	0.220939	0.200769	0.210298	0.401245	0.370201	0.388887	33.3325	26.5312	31.4823	2	1.59191	1.88893	2.75	2.40379	2.71444
BR15B_284	0.308571	0.309647	0.298229	30.9767	29.8231	0.181317	0.181322	0.173317	0.260028	0.260716	0.254043	0.441345	0.442267	0.432191	33.334	30.705	31.4982	2	1.84224	1.88986	3	2.84025	2.82355
BR15B_285	0.6	0.585926	0.522253	58.6509	52.2222	0.426492	0.416902	0.332702	0.320404	0.325917	0.290657	0.746896	0.74133	0.613516	54.165	46.9715	45.3501	3.25	2.8184	2.72107	3.5	3.24201	3.38276
BR15B_286	0.487143	0.482429	0.449209	48.366	44.9781	0.321472	0.321457	0.265358	0.309879	0.305581	0.301188	0.631351	0.625096	0.559752	43.332	35.678	31.6499	2.6	2.14074	1.89901	3.2	2.81319	2.73437
BR15B_287	0.405714	0.409756	0.416459	40.858	41.5905	0.212078	0.2121	0.221166	0.325291	0.330846	0.281402	0.537369	0.54318	0.506905	50	44.6144	39.8579	3	2.67683	2.39145	3.8	3.50918	3.2628
BR15B_288	0.27	0.27675	0.300034	27.8459	30.1394	0.245812	0.270446	0.231009	0.206781	0.223871	0.226086	0.452592	0.492117	0.480963	20.835	17.6617	27.7336	1.25	1.05958	1.66396	2.25	2.09033	2.60721
BR15B_289	0.464286	0.46485	0.454634	46.5654	45.5049	0.268798	0.268756	0.242861	0.34828	0.348291	0.303	0.617078	0.617723	0.551769	36.668	33.9926	37.8068	2.2	2.03946	2.26837	3.2	3.02902	3.16781
BR15B_290	0.28	0.275118	0.301887	27.5473	30.2748	0.155596	0.155612	0.175981	0.273752	0.270631	0.250772	0.429348	0.42391	0.420804	53.332	47.1806	36.4311	3.2	2.83087	2.1859	3.6	3.33044	3.02323
BR15B_291	0.512857	0.508115	0.479624	50.8486	47.9893	0.253636	0.253647	0.229255	0.362091	0.35615	0.327354	0.615726	0.608803	0.570729	53.334	55.7597	48.5559	3.2	3.34552	2.91334	3.8	4.00702	3.72809
BR15B_292	0.252857	0.253733	0.296685	25.3103	29.6511	0.203743	0.203737	0.206119	0.191432	0.189087	0.216831	0.395174	0.394208	0.401792	10	8.209	24.1172	0.6	0.49254	1.44702	1.6	1.49453	2.30649
BR15B_293	0.251429	0.250938	0.276269	24.9526	27.5144	0.207505	0.207447	0.205283	0.20309	0.204455	0.200881	0.410595	0.411558	0.384038	16.666	13.7926	28.2696	1	0.827588	1.69619	2	1.83033	2.52052
BR15B_294	0.347143	0.350385	0.330914	34.8562	32.9539	0.238484	0.23848	0.205503	0.27407	0.279338	0.279077	0.512554	0.517933	0.467687	43.332	41.8344	40.7026	2.6	2.51016	2.4422	3.4	3.34251	3.24169
BR15B_295	0.294286	0.291298	0.314593	29.2605	31.5623	0.19058	0.190578	0.197844	0.243662	0.240159	0.218599	0.434242	0.430368	0.417542	13.334	11.0852	25.3717	0.8	0.665074	1.52228	1.8	1.66399	2.42532
BR15B_296	0.471429	0.463673	0.475756	46.503	47.6622	0.387643	0.387597	0.297642	0.286466	0.279442	0.29756	0.674109	0.664276	0.608196	50.002	46.9026	46.4346	3	2.81409	2.78603	3.6	3.4847	3.54399
BR15B_297	0.608	0.607375	0.541537	60.6548	54.0186	0.264685	0.248847	0.256364	0.469821	0.447017	0.35291	0.734506	0.695947	0.60425	61.1133	74.1839	49.3829	3.66667	4.45093	2.96295	4.66667	4.91564	3.68965
BR15B_299	0.594286	0.591208	0.554324	58.9615	55.3	0.287844	0.287854	0.274101	0.433554	0.429551	0.352179	0.721398	0.716962	0.651701	53.334	49.6036	45.1297	3.2	2.97621	2.70776	4	3.81567	3.53126
BR15B_300	0.41	0.40745	0.390339	40.7687	39.0276	0.33216	0.332197	0.267273	0.244412	0.242366	0.243808	0.576572	0.572558	0.522799	36.666	44.7856	41.4828	2.2	2.68721	2.489	3.2	3.51414	3.30106
BR15B_301	0.545714	0.543367	0.484718	54.3052	48.4239	0.346462	0.346447	0.315136	0.368594	0.368199	0.309822	0.715056	0.713135	0.610473	16.666	24.7148	29.4442	1	1.48289	1.76667	2	2.48718	2.63889
BR15B_302	0.438571	0.439493	0.446102	43.9982	44.6288	0.224182	0.224169	0.221973	0.335614	0.337266	0.317131	0.559795	0.56118	0.53324	66.665	66.809	54.7648	4	4.00858	3.28592	4	4.22099	3.792
BR15B_303	0.251429	0.256174	0.28233	25.5936	28.1839	0.181608	0.181625	0.15971	0.195477	0.203471	0.21385	0.377086	0.385884	0.369554	36.664	38.9658	36.6108	2.2	2.33808	2.19671	3.2	3.33993	3.12154
BR15B_304	0.468571	0.465113	0.45482	46.395	45.4164	0.273824	0.273818	0.267545	0.349418	0.343772	0.298653	0.623242	0.618004	0.555977	43.334	41.8843	42.6881	2.6	2.51305	2.56128	3.6	3.50725	3.47084
BR15B_305	0.385714	0.384537	0.397087	38.6064	39.7891	0.210523	0.210586	0.184719	0.322209	0.320849	0.304836	0.532733	0.530438	0.503255	19.998	22.1789	31.2272	1.2	1.33087	1.87371	2.2	2.33044	2.71569
BR15B_306	0.405	0.387763	0.378663	38.6935	37.8743	0.238603	0.229554	0.192532	0.349493	0.329028	0.3003	0.588097	0.556228	0.488143	25	26.714	28.7192	1.5	1.60288	1.72314	2.5	2.60864	2.6649
BR15B_307	0.321429	0.317126	0.333902	31.5806	33.3467	0.223261	0.223242	0.208558	0.291069	0.288243	0.251364	0.51433	0.510543	0.451781	26.668	27.7518	31.2029	1.6	1.66507	1.87217	2.6	2.66399	2.80307
BR15B_308	0.255	0.247121	0.270616	24.7406	27.0403	0.219998	0.211034	0.170776	0.200939	0.191051	0.237225	0.420937	0.402014	0.403464	8.335	16.6504	27.7297	0.5	0.998942	1.66373	1.5	2.00852	2.5411
BR15B_309	0.328333	0.324132	0.337834	32.2622	33.7199	0.257829	0.24822	0.208162	0.228015	0.24286	0.24526	0.485844	0.493077	0.458387	41.6675	31.1886	35.1162	2.5	1.87127	2.10697	3.25	2.68329	2.87461
BR15B_310	0.393333	0.379175	0.365245	38.029	36.5848	0.31444	0.304849	0.228445	0.196961	0.207472	0.229694	0.5114	0.508955	0.475288	12.5	17.3595	27.3977	0.75	1.04157	1.64386	1.75	2.06232	2.56182
BR15B_311	0.355714	0.352566	0.347591	35.367	34.8758	0.215373	0.215381	0.213255	0.242934	0.239423	0.238095	0.458307	0.453159	0.449345	23.334	22.3005	25.8447	1.4	1.33797	1.55063	2.4	2.33529	2.41029
BR15B_312	0.52	0.514639	0.457464	51.5165	45.8276	0.290555	0.290538	0.231859	0.348173	0.34573	0.280463	0.638728	0.633458	0.545494	46.668	52.2135	41.3129	2.8	3.13277	2.47875	3.8	3.97478	3.36712
BR15B_313	0.382857	0.38361	0.346786	38.2995	34.6758	0.242918	0.242913	0.197906	0.271444	0.273104	0.250631	0.514362	0.517053	0.465527	37.5025	33.1797	30.6418	2.25	1.99067	1.83845	3.25	2.95221	2.67562
BR15B_314	0.48	0.461671	0.424617	46.3545	42.5732	0.298882	0.276582	0.234218	0.32575	0.325971	0.300864	0.624632	0.60432	0.538812	50	39.1607	37.9199	3	2.34959	2.27519	3.66667	3.12298	3.10824
BR15B_315	0.271667	0.281837	0.302883	28.2425	30.3443	0.254636	0.279272	0.231013	0.187231	0.205929	0.216344	0.441866	0.486573	0.484343	20.8325	14.7871	26.2143	1.25	0.887261	1.57287	2.25	1.90858	2.43531
BR15B_316	0.211429	0.20612	0.240932	20.6726	24.1881	0.207815	0.207812	0.186783	0.218145	0.209766	0.219839	0.425959	0.415963	0.400776	20	16.569	26.9819	1.2	0.994139	1.61891	2.2	1.99237	2.52358
BR15B_317	0.193333	0.188553	0.251362	18.7043	25.0001	0.170041	0.182447	0.179285	0.190811	0.183781	0.190675	0.360852	0.36811	0.367849	10	8.76139	22.7519	0.6	0.525684	1.3651	1.6	1.51932	2.21819
BR15B_318	0.396667	0.385032	0.377041	38.4642	37.6905	0.292965	0.283355	0.265308	0.262623	0.268816	0.237586	0.555589	0.552516	0.490917	16.6675	10.5348	25.8442	1	0.632043	1.55063	2	1.65379	2.38354
BR15B_319	0.281667	0.300974	0.293304	30.1445	29.3508	0.232341	0.22816	0.207286	0.226362	0.237388	0.215973	0.458703	0.46733	0.43425	0	1.65425	22.5389	0	0.0992592	1.35233	1	1.05986	2.1922
BR15B_320	0.438571	0.440365	0.452617	43.8899	45.1272	0.238575	0.238564	0.222602	0.335753	0.338886	0.290099	0.574328	0.579538	0.529343	25	34.3534	36.4411	1.5	2.06124	2.18648	2.25	2.67475	2.88193
BR15B_321	0.634	0.615501	0.563134	61.3866	56.1988	0.360505	0.338124	0.291756	0.441158	0.441782	0.326084	0.801663	0.781583	0.675457	41.665	52.9193	37.1197	2.5	3.17529	2.22722	3.5	3.88585	3.02313
BR15B_322	0.452857	0.457338	0.463192	45.7374	46.3059	0.25596	0.256009	0.244201	0.362437	0.366138	0.312421	0.618397	0.623258	0.604792	26.664	30.45	31.4067	1.6	1.82714	1.88446	2.6	2.83013	2.79448
BR15B_323	0.333333	0.343092	0.305601	34.1582	30.385	0.263655	0.25816	0.203871	0.226567	0.225475	0.238118	0.490221	0.484334	0.427979	26.666	27.1545	29.2799	1.6	1.62931	1.75679	2.6	2.61775	2.68209
BR15B_324	0.438333	0.441855	0.425178	44.2374	42.4824	0.245776	0.240314	0.225692	0.305799	0.299482	0.27239	0.551574	0.539594	0.504721	30	30.7905	32.0619	1.8	1.84743	1.92369	2.8	2.82991	2.78178
BR15B_325	0.7175	0.690651	0.512361	68.9007	51.202	0.416302	0.375286	0.278662	0.391297	0.384694	0.301251	0.807598	0.763386	0.623008	83.33	41.4538	35.9229	5	2.48722	2.15537	5	3.10887	2.96139
BR15B_326	0.412857	0.41543	0.399105	41.5538	39.9746	0.263667	0.263661	0.2404	0.26452	0.269788	0.258618	0.528186	0.533566	0.514826	50	47.3911	39.6039	3	2.8435	2.37624	3.8	3.67585	3.24893
BR15B_327	0.431429	0.432036	0.423687	43.1981	42.3377	0.361988	0.361992	0.279396	0.260081	0.257448	0.240938	0.622069	0.6208	0.564242	26.668	24.8283	31.3935	1.6	1.4896	1.88358	2.6	2.49	2.72553
BR15B_328	0.261429	0.259428	0.290462	25.9493	29.1069	0.15454	0.154507	0.179563	0.261989	0.259739	0.255232	0.416529	0.413563	0.423572	13.334	10.6796	24.5286	0.8	0.640743	1.47169	1.8	1.64653	2.29553
BR15B_329	0.47	0.467236	0.406519	46.6554	40.6487	0.26267	0.262668	0.213044	0.280948	0.276267	0.266355	0.543618	0.538971	0.490548	40	35.9593	29.3992	2.4	2.15752	1.7639	3	2.8256	2.62673
BR15B_1101	0.36	0.347862	0.337672	34.6544	33.6989	0.26959	0.260571	0.240536	0.280646	0.264279	0.244996	0.550236	0.52375	0.476174	45.835	57.2187	44.5135	2.75	3.43305	2.67077	3.75	4.03206	3.46282
BR15B_1102	0.352857	0.356639	0.33254	35.5894	33.1834	0.274718	0.274703	0.2188	0.234129	0.234509	0.247812	0.508847	0.511439	0.461352	20.002	16.2789	26.804	1.2	0.97663	1.60816	2.2	1.98236	2.42893
BR15B_1103	0.511429	0.511016	0.486852	50.901	48.5164	0.284822	0.28481	0.264278	0.388903	0.385983	0.340926	0.673726	0.672038	0.597262	23.334	19.3072	31.6302	1.4	1.1584	1.89779	2.4	2.15915	2.73598
BR15B_1104	0.335714	0.331672	0.324491	33.1219	32.379	0.208151	0.208142	0.202306	0.281701	0.279552	0.248324	0.489852	0.486267	0.431543	43.334	52.5288	46.3782	2.6	3.15169	2.78268	3.4	3.65633	3.50475
BR15B_1105	0.3475	0.32049	0.373506	32.1765	37.3913	0.206422	0.165449	0.218951	0.320353	0.309987	0.272276	0.526775	0.478029	0.477811	50	30.6993	39.303	3	1.84196	2.35818	3	2.21918	3.02638
BR15B_1106	0.52	0.52776	0.471831	52.8204	47.1285	0.411355	0.405947	0.306922	0.304246	0.301693	0.292323	0.715601	0.708605	0.607622	26.668	27.7942	35.0019	1.6	1.66757	2.10009	2.6	2.64479	2.94549
BR15B_1107	0.312	0.285866	0.298671	28.7132	29.8837	0.228375	0.207086	0.200409	0.224713	0.188784	0.214543	0.453088	0.393525	0.379412	22.2233	25.0381	35	1.33333	1.50228	2.1	2.33333	2.52699	3.03337
BR15B_1108	0.174286	0.171208	0.218907	17.1611	21.9489	0.154439	0.154435	0.170492	0.204282	0.198637	0.219786	0.358721	0.35349	0.374264	6.668	5.50914	23.5295	0.4	0.330478	1.41173	1.4	1.3284	2.21351
BR15B_1109	0.303333	0.317164	0.330441	31.7399	33.0265	0.261219	0.255755	0.241246	0.214543	0.219723	0.231371	0.475762	0.47787	0.45505	43.334	44.67	40.2	2.6	2.68016	2.41195	3.2	3.2563	3.17174
BR15B_1110	0.295714	0.297095	0.287932	29.9375	28.9516	0.262161	0.262168	0.216273	0.225021	0.227851	0.231366	0.487182	0.48952	0.437782	20	16.8005	28.119	1.2	1.00803	1.68716	2.2	2.0067	2.53493
BR15B_1111	0.361429	0.358585	0.373228	35.8762	37.3478	0.300775	0.300694	0.255862	0.258022	0.254806	0.251973	0.558797	0.555264	0.496603	46.668	47.071	42.8017	2.8	2.82419	2.56804	3.4	3.49226	3.33419
BR15B_1112	0.341429	0.347121	0.336228	34.6599	33.6064	0.304591	0.304569	0.253567	0.209856	0.215995	0.217535	0.514447	0.522295	0.48106	36.668	36.3236	38.7343	2.2	2.17939	2.32406	3.2	3.17834	3.25413
BR15B_1113	0.397143	0.396696	0.367083	39.7274	36.7435	0.308639	0.308635	0.274046	0.260621	0.259844	0.242868	0.56926	0.568945	0.508637	46.668	49.9752	40.4092	2.8	2.99841	2.42451	3.6	3.83066	3.30886
BR15B_1114	0.381667	0.397535	0.391888	39.6701	39.1342	0.180993	0.205603	0.208271	0.28827	0.317201	0.294919	0.469263	0.52458	0.489047	33.3325	38.2478	38.6061	2	2.29487	2.31636	3	3.3197	3.21432
BR15B_1115	0.435714	0.432546	0.388528	43.2654	38.8136	0.248931	0.248933	0.211289	0.322899	0.319396	0.266211	0.57183	0.568018	0.506397	29.17	24.6581	32.6298	1.75	1.47929	1.9577	2.75	2.4891	2.87172
BR15B_1116	0.52	0.52178	0.4982	52.2255	49.787	0.342972	0.342998	0.289397	0.3034	0.305348	0.294443	0.646372	0.649485	0.583821	36.666	44.5015	38.5023	2.2	2.67015	2.31017	3	3.33767	3.11791
BR15B_1117	0.357143	0.352878	0.35617	35.3023	35.6324	0.334519	0.334534	0.241858	0.243983	0.240862	0.258588	0.578503	0.573135	0.514778	53.332	44.4233	42.3696	3.2	2.66546	2.5422	3.8	3.3327	3.28788
BR15B_1118	0.685714	0.686129	0.619068	68.4565	61.7586	0.315256	0.315283	0.305889	0.470353	0.470253	0.372552	0.785609	0.785596	0.702575	40	33.2376	36.9514	2.4	1.99425	2.21706	3.4	2.997	3.07372
BR15B_1119	0.487143	0.495301	0.443513	49.5818	44.4267	0.354069	0.354063	0.296823	0.251109	0.258323	0.260637	0.605178	0.614497	0.5455	60	67.1082	52.4581	3.6	4.02649	3.14749	4.4	4.52137	3.86775
BR15B_1120	0.308333	0.30416	0.321505	30.3327	32.1019	0.229635	0.242001	0.22296	0.229343	0.223429	0.222964	0.458978	0.465272	0.442143	26.67	36.031	37.2966	1.6	2.16173	2.23773	2.6	2.99905	3.1017
BR15B_2201	0.24	0.239508	0.2725	24.0312	27.4012	0.184907	0.184903	0.17198	0.238666	0.242174	0.240761	0.423574	0.425891	0.413083	23.334	19.6144	28.5445	1.4	1.17683	1.71267	2.4	2.17585	2.54989
BR15B_2202	0.396667	0.402443	0.39034	40.1483	38.9602	0.220982	0.245622	0.219189	0.289256	0.30443	0.286151	0.510237	0.548861	0.514625	29.1675	21.7557	29.2886	1.75	1.30531	1.75729	2.75	2.32293	2.64193
BR15B_2203	0.265714	0.260046	0.282219	25.8764	28.0938	0.219817	0.219836	0.223792	0.19635	0.189622	0.193909	0.416168	0.408259	0.411791	30	24.6728	32.1762	1.8	1.48036	1.93057	2.8	2.48266	2.81883
BR15B_2204	0.287143	0.282107	0.314652	28.4143	31.6987	0.157081	0.157079	0.166855	0.263602	0.257161	0.233629	0.420683	0.413038	0.426393	4.1675	0.46686	20.5462	0.25	0.0279666	1.23274	1.25	1.04811	2.0384
BR15B_2205	0.365714	0.364553	0.338423	36.395	33.8026	0.327642	0.327643	0.25082	0.229962	0.233182	0.230604	0.557604	0.559539	0.488573	33.332	38.9039	34.5814	2	2.33427	2.07488	2.8	3.16851	2.96396
BR15B_2206	0.264286	0.25625	0.250557	25.5115	25.0203	0.223965	0.223994	0.18227	0.172321	0.163832	0.190061	0.396287	0.385384	0.365833	30	27.1714	28.6724	1.8	1.63025	1.72032	2.8	2.63693	2.59756
BR15B_2207	0.366667	0.360328	0.361787	36.1356	36.2464	0.231709	0.222722	0.220906	0.277631	0.268078	0.249989	0.50934	0.490952	0.448308	12.5	9.98241	24.3014	0.75	0.598942	1.45808	1.75	1.60852	2.36204
BR15B_2208	0.354286	0.354588	0.357171	35.5522	35.8522	0.225295	0.225331	0.224971	0.227949	0.226487	0.232606	0.453245	0.451525	0.448937	16.666	16.7438	24.134	1	1.00463	1.44803	2	2.00196	2.27728
BR15B_2209	0.418571	0.415326	0.394062	41.3592	39.2618	0.339481	0.339471	0.27579	0.217423	0.215563	0.245609	0.556905	0.553751	0.518995	49.998	43.8931	39.9527	3	2.63365	2.3972	3.8	3.475	3.23423
BR15B_2210	0.465714	0.469136	0.422154	46.8873	42.1877	0.209582	0.209637	0.221117	0.391174	0.392444	0.317008	0.600756	0.603874	0.532196	30	33.3704	34.7886	1.8	2.00222	2.08733	2.8	3.00208	3.00665
BR15B_2211	0.425714	0.432269	0.410742	43.3191	41.0922	0.325986	0.32598	0.255003	0.28239	0.289993	0.278183	0.608376	0.617479	0.536244	49.998	47.5432	41.0612	3	2.85273	2.46372	3.6	3.51652	3.2486
BR15B_2212	0.4	0.417241	0.407598	41.6528	40.7677	0.326766	0.322533	0.264201	0.285607	0.29379	0.2746	0.612373	0.617368	0.522304	25	26.8046	33.8863	1.5	1.60824	2.03316	2.5	2.56411	2.89544
BR15B_2213	0.312857	0.310289	0.32723	30.8787	32.6049	0.245846	0.245821	0.214605	0.247874	0.245836	0.232535	0.49372	0.491097	0.446556	30	28.0169	31.0111	1.8	1.68098	1.86063	2.8	2.67617	2.72446
BR15B_2214	0.404286	0.40188	0.366481	40.1016	36.6244	0.217099	0.217094	0.19041	0.353236	0.352163	0.3048	0.570334	0.568164	0.485883	33.334	30.6694	33.0787	2	1.8401	1.9847	2.8	2.67111	2.8367
BR15B_2215	0.397143	0.392445	0.395785	39.277	39.6655	0.201591	0.201564	0.208434	0.360959	0.355991	0.313469	0.56255	0.55738	0.498733	12.5	10.1082	26.0369	0.75	0.606487	1.56221	1.75	1.61188	2.37316
BR15B_2216	0.191429	0.191841	0.200534	19.2192	20.1625	0.183641	0.183613	0.146325	0.119706	0.124178	0.182092	0.303347	0.306228	0.315322	26.668	22.0228	24.702	1.6	1.3213	1.4821	2.6	2.32753	2.30947
BR15B_2217	0.26	0.258545	0.282233	25.8754	28.2881	0.232523	0.232525	0.205456	0.232591	0.231519	0.223267	0.465115	0.463098	0.421293	26.666	36.0689	36.686	1.6	2.1642	2.2012	2.6	2.9971	3.07199
BR15B_2218	0.3075	0.284874	0.305699	28.413	30.553	0.207559	0.204475	0.207685	0.25317	0.206861	0.248635	0.460729	0.40821	0.435476	12.5025	13.1927	25.743	0.75	0.791412	1.54453	1.75	1.78393	2.38502
BR15B_2219	0.315714	0.322287	0.34024	32.1348	33.9378	0.250396	0.25037	0.224977	0.219714	0.227318	0.251269	0.47011	0.479215	0.46612	23.334	27.9757	32.9288	1.4	1.67851	1.97571	2.4	2.67812	2.9203
BR15B_2220	0.518571	0.518754	0.444629	51.5505	44.1972	0.366311	0.366311	0.285669	0.275875	0.274413	0.26319	0.642186	0.640435	0.534036	46.666	55.807	46.5306	2.8	3.34846	2.79187	3.4	3.67822	3.41486
BR15B_3301	0.525714	0.52347	0.500518	52.3025	50.0066	0.279968	0.279952	0.250685	0.322473	0.317793	0.311324	0.602441	0.597826	0.590604	40.002	41.495	40.0852	2.4	2.4896	2.40507	3	3.15667	3.20205
BR15B_3302	0.36	0.364592	0.381705	36.494	38.1624	0.243218	0.225146	0.232599	0.219841	0.234968	0.251216	0.463059	0.461135	0.481264	33.335	30.9375	38.6334	2	1.85615	2.31796	3	2.86544	3.19216
BR15B_3303	0.65	0.64764	0.556968	64.7984	55.6837	0.253389	0.253403	0.23155	0.491545	0.486865	0.395181	0.744935	0.74035	0.647288	36.668	32.9176	32.8218	2.2	1.97495	1.96927	3.2	2.98008	2.82142
BR15B_3304	0.416667	0.427197	0.420721	42.6988	42.0897	0.137719	0.162351	0.172262	0.385297	0.406495	0.316266	0.523016	0.569331	0.512144	0	-5.41025	20.8188	0	-0.324617	1.24912	1	0.725248	2.06337
BR15B_3305	0.578333	0.573101	0.513887	57.2794	51.3248	0.28206	0.272484	0.250033	0.437114	0.451624	0.370796	0.719174	0.726039	0.625193	50	47.9485	40.3507	3	2.8769	2.42104	4	3.87724	3.31851
BR15B_3306	0.42	0.42206	0.415178	42.0438	41.4064	0.330275	0.330301	0.259195	0.241104	0.242579	0.269908	0.571378	0.573395	0.524083	46.666	39.5459	38.4832	2.8	2.37279	2.30901	3.8	3.36235	3.1834
BR15B_3307	0.381429	0.374913	0.381494	37.5445	38.1314	0.258445	0.258434	0.226726	0.274755	0.267054	0.281715	0.5332	0.523294	0.489642	40	41.3249	41.215	2.4	2.47949	2.47293	3.4	3.48244	3.41685
BR15B_3308	0.305714	0.30717	0.328173	30.7441	32.8643	0.258313	0.258255	0.223899	0.233438	0.235386	0.250075	0.491751	0.4948	0.462573	23.334	36.1698	37.7372	1.4	2.17015	2.26421	2.4	2.83767	3.09621
BR15B_3309	0.47	0.465405	0.454866	46.6409	45.5062	0.270604	0.270604	0.231309	0.344789	0.337671	0.309309	0.615393	0.607636	0.579109	36.666	38.4353	36.6641	2.2	2.30615	2.19983	3	3.14427	3.08584
BR15B_3310	0.524	0.524845	0.48358	52.7317	48.4858	0.334738	0.316697	0.236737	0.4518	0.46407	0.386222	0.786538	0.781846	0.637041	0	-2.88097	26.0384	0	-0.172865	1.5623	1	0.841839	2.37637
BR15B_3311	0.26	0.255084	0.308369	25.6237	30.9393	0.213432	0.196038	0.209855	0.250705	0.230452	0.22057	0.464137	0.426853	0.418789	25	26.4759	32.4565	1.5	1.58856	1.94737	2.5	2.56741	2.79945
BR15B_3312	0.491429	0.494297	0.492126	49.2333	49.0675	0.304235	0.304225	0.263991	0.36084	0.365431	0.313194	0.665075	0.670251	0.587646	29.1675	30.9718	35.858	1.75	1.85831	2.15147	2.25	2.45289	2.93094
BR15B_3313	0.375714	0.375403	0.391804	37.4552	39.1137	0.295973	0.295984	0.255276	0.254047	0.25327	0.242493	0.55002	0.549714	0.506078	20.002	30.4399	34.0777	1.2	1.82633	2.04463	2.2	2.66141	2.86699
BR15B_3314	0.37	0.3727	0.391917	37.4179	39.3302	0.282736	0.282723	0.273473	0.232295	0.232388	0.241602	0.515031	0.517126	0.517052	30	24.9113	35.7335	1.8	1.49467	2.14401	2.8	2.49701	2.96558
BR15B_3315	0.432857	0.427307	0.402304	42.6037	40.06	0.223794	0.223812	0.192784	0.336713	0.332804	0.306559	0.560507	0.554059	0.50859	43.332	35.5597	37.1322	2.6	2.13365	2.22796	3.6	3.14167	3.1487
BR15B_3316	0.3	0.301889	0.315174	30.3463	31.6131	0.167553	0.16757	0.205815	0.229731	0.230029	0.225968	0.397284	0.398468	0.418193	20	25.3569	33.9646	1.2	1.52141	2.03787	2.2	2.51436	2.91938
BR15B_3317	0.435714	0.434499	0.449536	43.4128	44.8968	0.298615	0.298628	0.299293	0.340309	0.337882	0.302132	0.638925	0.636485	0.590967	33.334	28.0996	35.3596	2	1.68595	2.12156	3	2.67855	3.06027
BR15B_3318	0.414286	0.414148	0.434301	41.4387	43.4376	0.232688	0.232671	0.22813	0.278843	0.279531	0.29283	0.511532	0.512363	0.52805	16.666	27.8894	33.6417	1	1.67343	2.01854	2	2.50444	2.88762
BR15B_3319	0.385714	0.387572	0.394608	38.7199	39.3994	0.202736	0.202818	0.217242	0.306199	0.309037	0.288031	0.508935	0.512655	0.493564	29.1675	27.0943	35.8942	1.75	1.62558	2.15361	2.75	2.6265	3.059
BR15B_3320	0.396667	0.386063	0.394416	38.5886	39.4599	0.21606	0.20645	0.209774	0.353554	0.362821	0.29075	0.569614	0.5674	0.506797	4.1675	1.12834	22.4885	0.25	0.0676653	1.34928	1.25	1.08005	2.1842
