# Supplementary material for: Integrating image-based phenotyping and GWAS to map resistance to spittlebug nymphs in interspecific Urochloa grasses
Source: G3 (Bethesda). 2026 Apr 27;16(6):jkag101. doi: 10.1093/g3journal/jkag101 (PMC13232496; doi:10.1093/g3journal/jkag101)
Supplement: jkag101_Supplementary_Data [file jkag101_supplementary_data.zip › Supplementary_table_S3_G3-2026-406667.xlsx]

## Sheet: Sheet2
taxa	PC1	PC2	PC3
BR15B_016	-11.8028	91.0826	-40.4618
BR15B_018	22.7481	43.7014	-53.9634
BR15B_021	35.8009	29.7556	-88.7877
BR15B_022	13.2728	48.178	-62.4092
BR15B_024	19.6108	35.4292	-63.3665
BR15B_025	-9.62017	61.2491	-45.7876
BR15B_027	-14.1853	87.7264	-23.253
BR15B_028	8.83032	28.5162	-76.946
BR15B_032	-2.36818	74.2411	-20.1091
BR15B_035	28.6272	27.4523	-84.0836
BR15B_036	10.2006	53.5155	-56.287
BR15B_037	21.3519	28.752	-82.8999
BR15B_038	3.70309	61.4569	-25.8672
BR15B_039	-12.7818	81.7044	-25.5204
BR15B_040	14.6781	15.45	-90.2543
BR15B_041	11.068	62.0052	-54.59
BR15B_044	10.399	49.1512	-53.5906
BR15B_046	-16.2684	87.0514	-26.6294
BR15B_047	-17.7851	67.4126	-32.9091
BR15B_048	11.4659	69.4391	-50.044
BR15B_052	-1.36063	47.1226	-69.3337
BR15B_053	-11.9221	80.2472	-29.6592
BR15B_054	20.3134	9.60893	-103.38
BR15B_055	-2.89554	75.1161	-25.0311
BR15B_056	10.3579	30.3104	-84.3095
BR15B_061	2.86446	39.0866	-53.818
BR15B_065	17.749	47.8712	-47.6107
BR15B_066	12.532	60.6578	-47.2018
BR15B_067	22.1995	22.0128	-73.3393
BR15B_068	0.188287	91.5617	-19.0242
BR15B_070	-6.93062	95.5356	-34.66
BR15B_074	-7.754	89.4237	-19.9703
BR15B_078	4.60347	46.258	-64.3498
BR15B_080	1.4242	46.9991	-36.4395
BR15B_082	11.1395	54.4309	-48.9692
BR15B_084	12.1763	58.5432	-46.5657
BR15B_086	2.77268	35.6931	-57.9877
BR15B_089	-13.7283	73.7958	-26.8223
BR15B_093	27.7904	21.8579	-82.7566
BR15B_094	5.51244	66.4599	-33.785
BR15B_097	3.85377	53.9651	-65.087
BR15B_098	-11.7608	34.7794	-67.2532
BR15B_099	-1.51056	57.2788	-31.4905
BR15B_100	-10.7196	87.744	-17.9881
BR15B_101	-59.197	-18.0603	9.50034
BR15B_102	-58.6258	-28.8343	-9.08206
BR15B_103	-55.3607	-34.9044	-8.09238
BR15B_104	-67.4155	8.6599	41.0565
BR15B_105	-73.9795	-3.11759	4.24916
BR15B_106	-64.6126	-35.9517	-0.705372
BR15B_107	-58.2736	-19.9716	-4.06065
BR15B_108	-67.3328	0.572991	23.6051
BR15B_109	-50.5552	-23.1228	-6.08431
BR15B_110	-53.7282	-34.3385	-12.0805
BR15B_1101	-8.73766	75.5397	-27.3253
BR15B_1102	-24.1467	74.0086	-40.3802
BR15B_1103	-30.8978	73.7509	-21.7641
BR15B_1104	-12.4025	80.6658	-27.8667
BR15B_1105	22.9134	31.6683	-86.9529
BR15B_1106	8.61759	60.898	-70.5691
BR15B_1107	-12.6926	54.7551	-44.6531
BR15B_1108	-7.77223	79.4792	-19.8089
BR15B_1109	-10.9102	67.5247	-44.9012
BR15B_111	-57.9533	-28.5859	-4.94872
BR15B_1110	-6.29362	91.7423	-10.858
BR15B_1111	2.21899	75.7593	-18.7016
BR15B_1112	-11.9516	71.2649	-18.5382
BR15B_1113	6.47252	13.4547	-60.5444
BR15B_1114	18.0224	18.2261	-93.8757
BR15B_1115	1.42898	40.6803	-61.2041
BR15B_1116	11.3869	14.6666	-91.2095
BR15B_1117	-19.6206	80.8957	-39.4149
BR15B_1118	27.7517	10.6978	-68.7308
BR15B_1119	-0.442242	38.781	-61.7472
BR15B_112	-70.9817	0.189234	18.0946
BR15B_1120	10.3079	-74.94	-66.6788
BR15B_113	-64.5473	-34.5953	-12.2999
BR15B_114	-77.6814	6.28028	40.4065
BR15B_115	-85.1146	6.76233	19.4294
BR15B_116	-58.5225	-40.2386	-1.71588
BR15B_117	-79.4396	6.18268	28.3992
BR15B_118	-91.6901	-0.979741	21.5472
BR15B_119	-58.2224	-34.0086	-18.3906
BR15B_120	-77.4268	11.6018	18.9272
BR15B_121	-58.6523	-35.8301	-15.7993
BR15B_122	-76.7528	13.3714	14.3419
BR15B_123	-69.2189	-8.12853	12.3722
BR15B_124	-47.8562	-32.3165	-7.79735
BR15B_125	-60.5326	3.01413	13.6729
BR15B_126	-64.7535	-15.3816	-1.20041
BR15B_127	-68.3065	-7.01174	21.2687
BR15B_128	-69.0272	-35.3631	-14.4727
BR15B_129	-85.2876	3.21778	18.4112
BR15B_130	-78.9061	2.45505	19.0432
BR15B_131	-62.7727	-18.3287	-12.5729
BR15B_132	-43.1632	-32.6374	-3.93614
BR15B_133	-71.5369	3.36754	26.9185
BR15B_134	-66.2462	-29.958	-17.6718
BR15B_135	-55.7069	-33.5615	-5.06476
BR15B_136	-69.2133	-30.9519	4.04606
BR15B_137	-65.3275	26.7608	27.4736
BR15B_138	-79.852	2.7975	36.605
BR15B_139	-47.4218	-24.9299	-6.12811
BR15B_140	-73.4342	6.94503	31.2479
BR15B_141	-79.2204	0.283465	25.4559
BR15B_142	-79.2508	5.43418	15.8953
BR15B_143	-44.4598	-50.5366	-32.1509
BR15B_144	-70.4503	-40.5858	-9.8347
BR15B_145	-51.999	-0.100126	26.0839
BR15B_146	-80.5435	3.04892	19.1123
BR15B_147	-61.8925	14.567	22.1796
BR15B_148	-64.36	21.9123	30.7789
BR15B_149	-64.125	-29.8465	-9.10942
BR15B_150	-62.3426	-2.27696	37.1058
BR15B_151	-48.4213	-21.8607	4.85193
BR15B_152	-66.5586	10.2983	34.9362
BR15B_153	-82.6928	4.34689	36.0049
BR15B_154	-82.3768	-6.77977	16.3584
BR15B_155	-74.8417	12.0002	36.7983
BR15B_156	-69.5227	13.8351	29.0005
BR15B_157	-62.2875	-32.9244	-11.4574
BR15B_158	-61.2522	-22.5887	-4.23945
BR15B_159	-72.425	2.34864	38.6763
BR15B_160	-85.8877	2.57575	23.656
BR15B_161	-62.3765	-28.8135	-16.5519
BR15B_162	-70.2673	-32.5773	-4.11073
BR15B_163	-76.7036	19.1205	24.5806
BR15B_164	-49.9558	-60.7395	-27.1998
BR15B_165	-66.3811	-32.2283	-16.9293
BR15B_166	-82.3702	-1.67652	31.1364
BR15B_167	-54.0067	-36.5071	-4.2495
BR15B_168	-61.3827	-25.5683	-6.80641
BR15B_169	-84.6697	4.93093	27.6283
BR15B_170	-78.3434	1.29147	38.438
BR15B_171	-64.6131	9.62	44.4619
BR15B_172	-78.0455	18.2432	30.0793
BR15B_173	-57.392	-32.9365	0.580766
BR15B_174	-69.2552	1.52395	35.5309
BR15B_175	-61.368	-23.4413	-1.66118
BR15B_176	-75.7918	-2.7435	20.5165
BR15B_177	-58.3955	-32.0171	-7.75482
BR15B_178	-70.5439	3.03601	34.8854
BR15B_179	-54.8825	-15.3947	-1.92577
BR15B_180	-66.5924	-16.2262	-0.444719
BR15B_181	-66.4777	12.0241	31.8841
BR15B_182	-60.1435	-1.85321	31.2566
BR15B_183	-52.0318	-21.6707	2.8714
BR15B_184	-43.8916	-52.0226	-28.6979
BR15B_185	-18.7529	30.1527	49.8338
BR15B_186	-38.7128	-41.8112	-17.6151
BR15B_187	-62.1647	3.96161	15.3064
BR15B_188	-57.4811	-18.8045	-4.95271
BR15B_189	-73.6147	-7.87706	35.6456
BR15B_190	-74.1014	0.883699	24.9638
BR15B_191	-57.9817	-27.4987	-5.35496
BR15B_192	-58.7464	-30.6054	-4.07211
BR15B_193	-54.3534	-37.9818	-15.7622
BR15B_194	-70.681	2.86786	34.7873
BR15B_195	-50.8895	-38.0422	-2.70048
BR15B_196	-57.5518	-32.54	5.61729
BR15B_197	-80.9618	10.3895	17.9023
BR15B_198	-73.6001	10.9038	45.4228
BR15B_199	-75.0134	5.26375	10.6635
BR15B_200	-62.1476	-18.0986	5.86278
BR15B_201	60.8013	-2.29324	40.966
BR15B_202	30.2409	20.0121	44.2156
BR15B_203	69.8772	-29.4451	6.66091
BR15B_204	33.5237	28.6713	51.88
BR15B_205	62.2304	-1.87803	36.304
BR15B_206	55.8727	-1.15232	15.0717
BR15B_207	22.6866	44.2216	62.6512
BR15B_208	51.5656	-5.25578	37.7743
BR15B_209	78.9155	-24.4799	-5.07185
BR15B_210	32.6534	26.502	68.3991
BR15B_211	30.9906	25.5283	52.8464
BR15B_212	61.7519	-15.0697	17.211
BR15B_213	70.9769	-31.8779	13.167
BR15B_214	69.9217	-18.7274	-2.61246
BR15B_215	58.8713	15.2445	58.4508
BR15B_216	46.3237	45.4275	52.2332
BR15B_217	45.5969	40.3039	40.7507
BR15B_218	66.3689	-26.4708	12.7329
BR15B_219	40.1619	6.51144	23.0619
BR15B_220	33.069	-9.60363	13.1432
BR15B_2201	-67.3131	-7.09094	36.2207
BR15B_2202	-72.6588	4.20986	37.7895
BR15B_2203	-55.6644	-36.4423	-7.30946
BR15B_2204	-64.077	-29.0403	10.8484
BR15B_2205	-87.5719	-7.72714	28.3644
BR15B_2206	-80.8379	-6.9065	29.9159
BR15B_2207	-79.1557	6.71727	23.1664
BR15B_2208	-72.4011	4.25519	40.5395
BR15B_2209	-60.2073	13.4026	33.9074
BR15B_221	47.9823	-19.7063	-21.8762
BR15B_2210	-42.4407	-74.6958	-29.5872
BR15B_2211	-60.5571	-40.5333	-10.4287
BR15B_2212	-66.7926	-2.95355	12.8505
BR15B_2213	-48.3051	-36.7757	4.93156
BR15B_2214	-54.9348	-21.8728	-5.51821
BR15B_2215	-76.4266	15.523	33.2338
BR15B_2216	-57.3275	-18.4473	6.15079
BR15B_2217	-52.2786	-16.3494	-6.40199
BR15B_2218	-68.0484	-7.92378	17.7128
BR15B_2219	-74.3187	12.4233	15.0381
BR15B_222	40.958	37.4549	50.7314
BR15B_2220	-50.7448	-28.5596	-9.316
BR15B_223	45.8434	-14.3004	17.8708
BR15B_224	26.6042	28.3857	62.2413
BR15B_225	56.4306	-6.67226	9.74156
BR15B_226	49.5129	23.2684	24.6581
BR15B_227	62.3467	-17.098	-4.48219
BR15B_228	58.9829	-2.01088	21.7737
BR15B_229	47.2099	-9.01138	29.904
BR15B_230	55.9636	-35.3517	-11.1312
BR15B_231	78.034	-12.8451	-2.95123
BR15B_232	55.3475	6.41524	50.775
BR15B_233	56.3244	-21.8897	7.91166
BR15B_234	55.3865	-18.556	-5.50874
BR15B_235	51.7005	-23.8028	-6.65177
BR15B_236	11.6154	35.2354	54.9778
BR15B_237	68.5913	12.8907	17.5858
BR15B_238	70.3689	2.6503	41.8855
BR15B_239	77.4594	-9.90709	2.24491
BR15B_240	74.19	-33.3728	5.55224
BR15B_241	33.9438	40.8952	21.0044
BR15B_242	31.5821	34.968	37.1115
BR15B_243	74.0073	-12.3201	-5.42892
BR15B_244	73.2999	-17.3546	-13.3523
BR15B_245	51.8582	6.08827	8.01667
BR15B_246	74.6381	-8.59185	1.15682
BR15B_247	58.3333	-8.09966	19.6542
BR15B_248	35.3684	27.1078	66.9568
BR15B_249	58.3818	14.6781	30.5928
BR15B_250	53.7569	-1.27102	27.7419
BR15B_251	42.6914	33.3158	40.6571
BR15B_252	45.0866	4.61184	34.3446
BR15B_253	60.4335	-13.6323	26.0778
BR15B_254	60.3768	-12.2787	-2.24445
BR15B_255	76.1551	-30.3645	2.17943
BR15B_256	72.9337	-24.3339	-1.28817
BR15B_257	71.028	-19.2105	31.5121
BR15B_258	46.415	3.57054	39.5374
BR15B_259	60.6042	35.319	38.2486
BR15B_260	63.2333	7.29636	13.5879
BR15B_261	43.0532	33.9429	45.3681
BR15B_262	41.5115	41.3075	43.8494
BR15B_263	64.4321	19.6029	28.4076
BR15B_264	62.7113	-33.0054	0.195843
BR15B_265	27.0436	28.025	38.5461
BR15B_266	47.0356	-0.905842	32.0797
BR15B_267	46.8291	-6.64404	21.2114
BR15B_268	66.008	-4.05346	4.09836
BR15B_269	65.1256	-25.3471	-11.4181
BR15B_270	38.2378	-1.55478	24.0223
BR15B_271	53.8582	-15.597	12.2591
BR15B_272	60.704	-22.8884	-3.34306
BR15B_273	60.9293	-21.1445	-16.2079
BR15B_274	38.2601	18.0708	44.0849
BR15B_275	32.9599	18.7395	46.5929
BR15B_276	50.8605	10.7378	41.0938
BR15B_277	18.615	24.782	46.91
BR15B_278	58.8601	-5.44621	33.9004
BR15B_279	71.4625	-22.8887	5.53561
BR15B_280	43.6523	21.9607	50.0941
BR15B_281	40.2631	-14.2877	21.2419
BR15B_282	64.0528	8.98752	19.3669
BR15B_283	73.7996	1.59172	34.1935
BR15B_284	54.3845	-8.66406	40.0522
BR15B_285	39.6351	47.1989	57.5775
BR15B_286	62.7639	-7.93426	-19.7146
BR15B_287	79.1068	-5.79285	24.8858
BR15B_288	57.7185	21.2082	45.8344
BR15B_289	74.368	-4.80761	7.03815
BR15B_290	88.7788	-10.6931	34.745
BR15B_291	80.2065	-17.0848	11.3646
BR15B_292	86.6267	-19.3168	-10.3346
BR15B_293	66.52	-1.19725	17.3045
BR15B_294	63.9298	7.77304	51.4504
BR15B_295	70.3407	11.5406	31.4103
BR15B_296	82.7632	-32.4536	6.5282
BR15B_297	58.9341	19.5389	52.3559
BR15B_299	75.8861	-40.7372	-16.7678
BR15B_300	92.76	-23.1502	-2.77872
BR15B_301	21.7937	-79.2452	-44.0832
BR15B_302	12.1582	-67.7962	-10.9553
BR15B_303	29.3951	-68.9033	-57.2935
BR15B_304	20.0559	-57.3662	-25.0562
BR15B_305	31.3204	-43.947	-10.2925
BR15B_306	30.3499	-81.9158	-56.6795
BR15B_307	22.2221	-93.8571	-46.5978
BR15B_308	-0.219472	-55.9817	-39.7993
BR15B_309	32.7802	-75.8594	-34.6407
BR15B_310	14.6299	-60.8807	-33.1845
BR15B_311	32.1363	-77.125	-66.6288
BR15B_312	28.6705	-60.0225	-15.7297
BR15B_313	18.975	-62.9064	-3.31981
BR15B_314	16.5979	-46.8121	-30.435
BR15B_315	22.8541	-62.5053	-44.0926
BR15B_316	12.6922	-74.6441	-24.101
BR15B_317	-9.6765	-34.854	0.620105
BR15B_318	30.7729	-66.4663	-20.7995
BR15B_319	15.4963	-38.1041	-19.3136
BR15B_320	8.20018	-56.1831	-34.8032
BR15B_321	9.49141	-69.4242	-27.5367
BR15B_322	17.4249	-91.6244	-60.9311
BR15B_323	32.9874	-73.3351	-48.96
BR15B_324	31.4897	-75.2417	-51.1053
BR15B_325	21.819	-60.2126	-26.5118
BR15B_326	23.9353	-78.3204	-58.7901
BR15B_327	13.3484	-55.4815	-20.4786
BR15B_328	25.4187	-82.4118	-29.6026
BR15B_329	31.0945	-47.9209	-13.2515
BR15B_3301	75.1331	2.55638	27.6587
BR15B_3302	78.8696	-1.08768	42.5818
BR15B_3303	77.6052	-7.98092	37.7969
BR15B_3304	78.7159	-26.1942	7.86786
BR15B_3305	67.392	24.8101	74.4978
BR15B_3306	91.572	-32.7632	1.8905
BR15B_3307	76.734	-9.70104	28.091
BR15B_3308	46.0197	33.5407	58.4986
BR15B_3309	90.5031	-19.1167	6.88848
BR15B_3310	71.7874	-5.18307	38.9629
BR15B_3311	69.1093	0.58969	42.9871
BR15B_3312	73.7722	-10.4279	3.70466
BR15B_3313	67.8916	19.648	17.6844
BR15B_3314	73.366	-18.557	18.0548
BR15B_3315	67.2604	45.7433	52.8617
BR15B_3316	74.0549	-44.6638	9.02635
BR15B_3317	66.6771	-1.53797	12.7864
BR15B_3318	76.4714	-5.64543	32.1153
BR15B_3319	91.3671	-35.5399	9.36001
BR15B_3320	82.2611	-6.01453	43.3769
